# Supplementary material for: The combination of Ephedrae herba and coixol from Coicis semen attenuate adiposity via glucocorticoid receptor regulation
Source: Sci Rep. 2023 Nov 21;13:20324. doi: 10.1038/s41598-023-47553-3 (PMC10663538; doi:10.1038/s41598-023-47553-3)
Supplement: Supplementary file 3 — Supplementary Information 3. [file 41598_2023_47553_MOESM3_ESM.xlsx]

## Sheet: Sheet1
Shared name	Shared interaction	Name	interaction	Stringdbscore	Stringdbtextmining	Stringdbdatabases	Stringdbcoexpression	Stringdbexperiments
ALPI (pp) GPT	pp	ALPI (pp) GPT	pp	0.498	0.483		0.069
LPL (pp) SP1	pp	LPL (pp) SP1	pp	0.909	0.134	0.9
LPL (pp) PPARA	pp	LPL (pp) PPARA	pp	0.982	0.828	0.9	0.062
LPL (pp) ADIPOQ	pp	LPL (pp) ADIPOQ	pp	0.784	0.779		0.063
LPL (pp) GPT	pp	LPL (pp) GPT	pp	0.465	0.466
LPL (pp) RXRA	pp	LPL (pp) RXRA	pp	0.926	0.296	0.9
LPL (pp) CD36	pp	LPL (pp) CD36	pp	0.687	0.667		0.102
LPL (pp) SLC2A4	pp	LPL (pp) SLC2A4	pp	0.729	0.723		0.062
BCL2 (pp) ESR1	pp	BCL2 (pp) ESR1	pp	0.924	0.244	0.9	0.069	0.057
BCL2 (pp) RXRA	pp	BCL2 (pp) RXRA	pp	0.901		0.9		0.057
PRKACA (pp) ESR1	pp	PRKACA (pp) ESR1	pp	0.84	0.073	0.8		0.209
PRKACA (pp) ESR2	pp	PRKACA (pp) ESR2	pp	0.804	0.061	0.8
PRKACA (pp) VEGFA	pp	PRKACA (pp) VEGFA	pp	0.902	0.063	0.9
PRKACA (pp) SP1	pp	PRKACA (pp) SP1	pp	0.829	0.047	0.8	0.076	0.148
PRKACA (pp) ADCY2	pp	PRKACA (pp) ADCY2	pp	0.776	0.252	0.65	0.124	0.139
PRKACA (pp) PDX1	pp	PRKACA (pp) PDX1	pp	0.8		0.8
PRKACA (pp) PPARA	pp	PRKACA (pp) PPARA	pp	0.801	0.047	0.8
PRKACA (pp) PKIA	pp	PRKACA (pp) PKIA	pp	0.998	0.089	0.8	0.062	0.993
PRKACA (pp) AR	pp	PRKACA (pp) AR	pp	0.905	0.094	0.9
PRKACA (pp) PDE3A	pp	PRKACA (pp) PDE3A	pp	0.746	0.114	0.6	0.066	0.326
XDH (pp) GPHN	pp	XDH (pp) GPHN	pp	0.571	0.565		0.055
CHRNA2 (pp) CHRM4	pp	CHRNA2 (pp) CHRM4	pp	0.701	0.694		0.064
PRKCZ (pp) ESR1	pp	PRKCZ (pp) ESR1	pp	0.427	0.218			0.297
PRKCZ (pp) MAPK8	pp	PRKCZ (pp) MAPK8	pp	0.924	0.194	0.9	0.078	0.101
CITED1 (pp) ESR1	pp	CITED1 (pp) ESR1	pp	0.721	0.124	0.6		0.27
CYP2D6 (pp) MAOB	pp	CYP2D6 (pp) MAOB	pp	0.945	0.469	0.9	0.063
CYP2D6 (pp) ESR1	pp	CYP2D6 (pp) ESR1	pp	0.673	0.657		0.053	0.073
CYP2D6 (pp) ADRB1	pp	CYP2D6 (pp) ADRB1	pp	0.47	0.47
CYP2D6 (pp) GPT	pp	CYP2D6 (pp) GPT	pp	0.562	0.455		0.231
GPT (pp) CYP2E1	pp	GPT (pp) CYP2E1	pp	0.747	0.741		0.063
GPT (pp) ADIPOQ	pp	GPT (pp) ADIPOQ	pp	0.713	0.713
GPT (pp) PPARA	pp	GPT (pp) PPARA	pp	0.678	0.665		0.064	0.056
GPT (pp) VEGFA	pp	GPT (pp) VEGFA	pp	0.518	0.518
GPT (pp) ABAT	pp	GPT (pp) ABAT	pp	0.822	0.365		0.062	0.726
GFAP (pp) VEGFA	pp	GFAP (pp) VEGFA	pp	0.564	0.564
ACTA1 (pp) VEGFA	pp	ACTA1 (pp) VEGFA	pp	0.929	0.323	0.9
ACTA1 (pp) GPT	pp	ACTA1 (pp) GPT	pp	0.428	0.375		0.109	0.057
C5 (pp) BCL2	pp	C5 (pp) BCL2	pp	0.72		0.72
C5 (pp) ELANE	pp	C5 (pp) ELANE	pp	0.932	0.273	0.9	0.049	0.134
NR3C1 (pp) PRKACA	pp	NR3C1 (pp) PRKACA	pp	0.919	0.049	0.9	0.049	0.213
NR3C1 (pp) ADRB2	pp	NR3C1 (pp) ADRB2	pp	0.55	0.543			0.056
NR3C1 (pp) RXRA	pp	NR3C1 (pp) RXRA	pp	0.923	0.263	0.9
NR3C1 (pp) SLC6A4	pp	NR3C1 (pp) SLC6A4	pp	0.686	0.681			0.057
NR3C1 (pp) PPARG	pp	NR3C1 (pp) PPARG	pp	0.507	0.338		0.062	0.27
NR3C1 (pp) ESR1	pp	NR3C1 (pp) ESR1	pp	0.93	0.33	0.9
NR3C1 (pp) SLC6A3	pp	NR3C1 (pp) SLC6A3	pp	0.401	0.391			0.057
NR3C1 (pp) SP1	pp	NR3C1 (pp) SP1	pp	0.498	0.479			0.076
NR3C1 (pp) NKX3-1	pp	NR3C1 (pp) NKX3-1	pp	0.592	0.447			0.292
NR3C1 (pp) ADIPOQ	pp	NR3C1 (pp) ADIPOQ	pp	0.939	0.418	0.9
NR3C1 (pp) VEGFA	pp	NR3C1 (pp) VEGFA	pp	0.42	0.42
NR3C1 (pp) PTEN	pp	NR3C1 (pp) PTEN	pp	0.473	0.451		0.063	0.058
NR3C1 (pp) MAPK10	pp	NR3C1 (pp) MAPK10	pp	0.909	0.115	0.9	0.062
NR3C1 (pp) EGFR	pp	NR3C1 (pp) EGFR	pp	0.788	0.394			0.665
NR3C1 (pp) MAOA	pp	NR3C1 (pp) MAOA	pp	0.565	0.556			0.062
NR3C1 (pp) LPL	pp	NR3C1 (pp) LPL	pp	0.931	0.341	0.9
NR3C1 (pp) MAPK8	pp	NR3C1 (pp) MAPK8	pp	0.94	0.292	0.9	0.066	0.213
NR3C1 (pp) ATF2	pp	NR3C1 (pp) ATF2	pp	0.919	0.172	0.9	0.062	0.082
NR3C1 (pp) AR	pp	NR3C1 (pp) AR	pp	0.93	0.187	0.9		0.213
NR1I2 (pp) CYP2E1	pp	NR1I2 (pp) CYP2E1	pp	0.703	0.679		0.082	0.073
NR1I2 (pp) CYP2D6	pp	NR1I2 (pp) CYP2D6	pp	0.662	0.631		0.091	0.073
NR1I2 (pp) GPT	pp	NR1I2 (pp) GPT	pp	0.432	0.401		0.077	0.056
NR1I2 (pp) CYP1A2	pp	NR1I2 (pp) CYP1A2	pp	0.729	0.72			0.073
NR1I2 (pp) VEGFA	pp	NR1I2 (pp) VEGFA	pp	0.417	0.417
NR1I2 (pp) RXRA	pp	NR1I2 (pp) RXRA	pp	0.984	0.39		0.062	0.975
CD36 (pp) RXRA	pp	CD36 (pp) RXRA	pp	0.908	0.103	0.9	0.062
PRDX5 (pp) XDH	pp	PRDX5 (pp) XDH	pp	0.413	0.413
PLA2G2E (pp) CYP2E1	pp	PLA2G2E (pp) CYP2E1	pp	0.668	0.091	0.65
PTEN (pp) MAPK8	pp	PTEN (pp) MAPK8	pp	0.617	0.557		0.062	0.154
PTEN (pp) ESR1	pp	PTEN (pp) ESR1	pp	0.787	0.715			0.283
PTEN (pp) VEGFA	pp	PTEN (pp) VEGFA	pp	0.715	0.715
PTEN (pp) GFAP	pp	PTEN (pp) GFAP	pp	0.481	0.481
PTEN (pp) NKX3-1	pp	PTEN (pp) NKX3-1	pp	0.688	0.684			0.056
PTEN (pp) AR	pp	PTEN (pp) AR	pp	0.896	0.861			0.283
PTEN (pp) PRKCZ	pp	PTEN (pp) PRKCZ	pp	0.769	0.404	0.6		0.111
PTEN (pp) PPARA	pp	PTEN (pp) PPARA	pp	0.479	0.47			0.058
PTGER3 (pp) VEGFA	pp	PTGER3 (pp) VEGFA	pp	0.4	0.4
CYP1A2 (pp) ESR1	pp	CYP1A2 (pp) ESR1	pp	0.411	0.391			0.073
CYP1A2 (pp) PLA2G2E	pp	CYP1A2 (pp) PLA2G2E	pp	0.658	0.063	0.65
CYP1A2 (pp) CYP2E1	pp	CYP1A2 (pp) CYP2E1	pp	0.93	0.243	0.9	0.062
CYP1A2 (pp) PPARA	pp	CYP1A2 (pp) PPARA	pp	0.421	0.402			0.073
CYP1A2 (pp) MAOB	pp	CYP1A2 (pp) MAOB	pp	0.405	0.392		0.063
CYP1A2 (pp) XDH	pp	CYP1A2 (pp) XDH	pp	0.91	0.134	0.9	0.051
CYP1A2 (pp) GPT	pp	CYP1A2 (pp) GPT	pp	0.542	0.532		0.063
ADIPOQ (pp) ESR1	pp	ADIPOQ (pp) ESR1	pp	0.505	0.505
ADIPOQ (pp) CYP2E1	pp	ADIPOQ (pp) CYP2E1	pp	0.466	0.414		0.128
ADIPOQ (pp) CD36	pp	ADIPOQ (pp) CD36	pp	0.466	0.422		0.116
ADIPOQ (pp) RXRA	pp	ADIPOQ (pp) RXRA	pp	0.928	0.312	0.9	0.049
ADIPOQ (pp) VEGFA	pp	ADIPOQ (pp) VEGFA	pp	0.612	0.612
PPARG (pp) CYP2E1	pp	PPARG (pp) CYP2E1	pp	0.481	0.464			0.073
PPARG (pp) LPL	pp	PPARG (pp) LPL	pp	0.984	0.852	0.9	0.062
PPARG (pp) MAPK8	pp	PPARG (pp) MAPK8	pp	0.571	0.478			0.213
PPARG (pp) RXRG	pp	PPARG (pp) RXRG	pp	0.952	0.177	0.9		0.472
PPARG (pp) VEGFA	pp	PPARG (pp) VEGFA	pp	0.662	0.662
PPARG (pp) PTEN	pp	PPARG (pp) PTEN	pp	0.626	0.611		0.062	0.058
PPARG (pp) GPT	pp	PPARG (pp) GPT	pp	0.608	0.602			0.056
PPARG (pp) SLC2A4	pp	PPARG (pp) SLC2A4	pp	0.982	0.826	0.9	0.062	0.056
PPARG (pp) XDH	pp	PPARG (pp) XDH	pp	0.438	0.364		0.063	0.133
PPARG (pp) FASN	pp	PPARG (pp) FASN	pp	0.829	0.829
PPARG (pp) INSR	pp	PPARG (pp) INSR	pp	0.525	0.507			0.077
PPARG (pp) PLA2G1B	pp	PPARG (pp) PLA2G1B	pp	0.422	0.423
PPARG (pp) SP1	pp	PPARG (pp) SP1	pp	0.988	0.93			0.841
PPARG (pp) RXRA	pp	PPARG (pp) RXRA	pp	0.998	0.332	0.9	0.062	0.982
PPARG (pp) ADRB2	pp	PPARG (pp) ADRB2	pp	0.465	0.457			0.056
PPARG (pp) CD36	pp	PPARG (pp) CD36	pp	0.961	0.62	0.9	0.064
PPARG (pp) ADIPOQ	pp	PPARG (pp) ADIPOQ	pp	0.989	0.894	0.9	0.063
TPI1 (pp) PRDX5	pp	TPI1 (pp) PRDX5	pp	0.689	0.651		0.146
TPI1 (pp) ABAT	pp	TPI1 (pp) ABAT	pp	0.806	0.106		0.062	0.788
TPI1 (pp) CAT	pp	TPI1 (pp) CAT	pp	0.824	0.629			0.546
TPI1 (pp) ACTA1	pp	TPI1 (pp) ACTA1	pp	0.472	0.324		0.065	0.233
TPI1 (pp) AGXT	pp	TPI1 (pp) AGXT	pp	0.819	0.168			0.788
TPI1 (pp) ALDH2	pp	TPI1 (pp) ALDH2	pp	0.802	0.556		0.065	0.562
TPI1 (pp) GPT	pp	TPI1 (pp) GPT	pp	0.831	0.376		0.064	0.726
ELANE (pp) VEGFA	pp	ELANE (pp) VEGFA	pp	0.459	0.459
EGFR (pp) ESR1	pp	EGFR (pp) ESR1	pp	0.996	0.988			0.697
EGFR (pp) ADRB1	pp	EGFR (pp) ADRB1	pp	0.711	0.685			0.122
EGFR (pp) PPARG	pp	EGFR (pp) PPARG	pp	0.663	0.517		0.062	0.316
EGFR (pp) ADRB2	pp	EGFR (pp) ADRB2	pp	0.534	0.491			0.122
EGFR (pp) BIRC5	pp	EGFR (pp) BIRC5	pp	0.508	0.496			0.064
EGFR (pp) ESR2	pp	EGFR (pp) ESR2	pp	0.759	0.663			0.316
EGFR (pp) FASN	pp	EGFR (pp) FASN	pp	0.595	0.584		0.066
EGFR (pp) INSR	pp	EGFR (pp) INSR	pp	0.651	0.265	0.5	0.062	0.107
EGFR (pp) PRKACA	pp	EGFR (pp) PRKACA	pp	0.506	0.078			0.487
EGFR (pp) SP1	pp	EGFR (pp) SP1	pp	0.654	0.649			0.056
EGFR (pp) PRKCZ	pp	EGFR (pp) PRKCZ	pp	0.725	0.24			0.654
EGFR (pp) GFAP	pp	EGFR (pp) GFAP	pp	0.563	0.522		0.126
EGFR (pp) VEGFA	pp	EGFR (pp) VEGFA	pp	0.944	0.861	0.6	0.089
EGFR (pp) PTEN	pp	EGFR (pp) PTEN	pp	0.931	0.9			0.342
EGFR (pp) GPT	pp	EGFR (pp) GPT	pp	0.424	0.425
EGFR (pp) MAPK8IP2	pp	EGFR (pp) MAPK8IP2	pp	0.685	0.066			0.677
EGFR (pp) MAPK8	pp	EGFR (pp) MAPK8	pp	0.731	0.282			0.642
EGFR (pp) PPARA	pp	EGFR (pp) PPARA	pp	0.505	0.46		0.062	0.102
EGFR (pp) AR	pp	EGFR (pp) AR	pp	0.989	0.966		0.063	0.698
EGFR (pp) ACTA1	pp	EGFR (pp) ACTA1	pp	0.598	0.285			0.462
MAPK8 (pp) RXRA	pp	MAPK8 (pp) RXRA	pp	0.91	0.144	0.9
MAPK8 (pp) ELK1	pp	MAPK8 (pp) ELK1	pp	0.973	0.133	0.8		0.859
MAPK8 (pp) BCL2	pp	MAPK8 (pp) BCL2	pp	0.957	0.258	0.9		0.471
MAPK8 (pp) ADIPOQ	pp	MAPK8 (pp) ADIPOQ	pp	0.423	0.423
MAPK8 (pp) ESR1	pp	MAPK8 (pp) ESR1	pp	0.886	0.456	0.8
MAPK8 (pp) CYP2E1	pp	MAPK8 (pp) CYP2E1	pp	0.423	0.423
MAPK8 (pp) PPARA	pp	MAPK8 (pp) PPARA	pp	0.413	0.414
MAPK8 (pp) VEGFA	pp	MAPK8 (pp) VEGFA	pp	0.517	0.517
ALDH2 (pp) CYP2E1	pp	ALDH2 (pp) CYP2E1	pp	0.974	0.744	0.9	0.062	0.061
ALDH2 (pp) ADH1B	pp	ALDH2 (pp) ADH1B	pp	0.992	0.917	0.9	0.14
ALDH2 (pp) MAOB	pp	ALDH2 (pp) MAOB	pp	0.936	0.365	0.9	0.083
ALDH2 (pp) MAOA	pp	ALDH2 (pp) MAOA	pp	0.961	0.623	0.9	0.064
ALDH2 (pp) GPT	pp	ALDH2 (pp) GPT	pp	0.632	0.376		0.112	0.39
ALDH2 (pp) AGXT	pp	ALDH2 (pp) AGXT	pp	0.676	0.166		0.185	0.562
ALDH2 (pp) ABAT	pp	ALDH2 (pp) ABAT	pp	0.966	0.235	0.9	0.11	0.562
ALDH2 (pp) ADH1C	pp	ALDH2 (pp) ADH1C	pp	0.949	0.853	0.65	0.087
MAPK8IP2 (pp) MAPK10	pp	MAPK8IP2 (pp) MAPK10	pp	0.927	0.405	0.8	0.157	0.362
MAPK8IP2 (pp) MAPK8	pp	MAPK8IP2 (pp) MAPK8	pp	0.923	0.477	0.8	0.064	0.312
ADRB2 (pp) PTGER3	pp	ADRB2 (pp) PTGER3	pp	0.475	0.475
ADRB2 (pp) ADRB1	pp	ADRB2 (pp) ADRB1	pp	0.839	0.1	0.8		0.182
SLC6A4 (pp) ADH1B	pp	SLC6A4 (pp) ADH1B	pp	0.422	0.423
SLC6A4 (pp) ESR1	pp	SLC6A4 (pp) ESR1	pp	0.414	0.391		0.062	0.057
SLC6A4 (pp) CYP1A2	pp	SLC6A4 (pp) CYP1A2	pp	0.459	0.46
SLC6A4 (pp) ALDH2	pp	SLC6A4 (pp) ALDH2	pp	0.457	0.457
SLC6A4 (pp) ADRB2	pp	SLC6A4 (pp) ADRB2	pp	0.465	0.456			0.057
SLC6A4 (pp) MAOA	pp	SLC6A4 (pp) MAOA	pp	0.887	0.885		0.062
SLC6A4 (pp) CYP2D6	pp	SLC6A4 (pp) CYP2D6	pp	0.617	0.617
SLC6A4 (pp) PTEN	pp	SLC6A4 (pp) PTEN	pp	0.425	0.425
SLC6A4 (pp) MAOB	pp	SLC6A4 (pp) MAOB	pp	0.695	0.689		0.062
ESR2 (pp) PTEN	pp	ESR2 (pp) PTEN	pp	0.474	0.465			0.058
ESR2 (pp) VEGFA	pp	ESR2 (pp) VEGFA	pp	0.556	0.556
ESR2 (pp) MAPK10	pp	ESR2 (pp) MAPK10	pp	0.81	0.07	0.8	0.062
ESR2 (pp) MAPK8	pp	ESR2 (pp) MAPK8	pp	0.843	0.232	0.8	0.062
ESR2 (pp) ESR1	pp	ESR2 (pp) ESR1	pp	0.987	0.112	0.9		0.873
INSR (pp) VEGFA	pp	INSR (pp) VEGFA	pp	0.691	0.245	0.6	0.062
INSR (pp) SLC2A4	pp	INSR (pp) SLC2A4	pp	0.696	0.675			0.105
INSR (pp) PTEN	pp	INSR (pp) PTEN	pp	0.763	0.638		0.054	0.364
INSR (pp) PRKCZ	pp	INSR (pp) PRKCZ	pp	0.92	0.237	0.9
INSR (pp) ADIPOQ	pp	INSR (pp) ADIPOQ	pp	0.52	0.521
INSR (pp) PPARA	pp	INSR (pp) PPARA	pp	0.46	0.427		0.063	0.077
INSR (pp) ADRB2	pp	INSR (pp) ADRB2	pp	0.76	0.703			0.225
INSR (pp) ESR1	pp	INSR (pp) ESR1	pp	0.413	0.391			0.077
INSR (pp) FASN	pp	INSR (pp) FASN	pp	0.428	0.428
AGXT (pp) XDH	pp	AGXT (pp) XDH	pp	0.535	0.33		0.183
AGXT (pp) ABAT	pp	AGXT (pp) ABAT	pp	0.658	0.412		0.122	0.3
AGXT (pp) GPT	pp	AGXT (pp) GPT	pp	0.935	0.525	0.8	0.243	0.142
ADCY2 (pp) ADRA2B	pp	ADCY2 (pp) ADRA2B	pp	0.663		0.65	0.063	0.056
ADCY2 (pp) PDE3A	pp	ADCY2 (pp) PDE3A	pp	0.734	0.266	0.65	0.049
OPRD1 (pp) SLC6A4	pp	OPRD1 (pp) SLC6A4	pp	0.509	0.501			0.057
OPRD1 (pp) ADH1B	pp	OPRD1 (pp) ADH1B	pp	0.489	0.49
OPRD1 (pp) ADRB2	pp	OPRD1 (pp) ADRB2	pp	0.416	0.186			0.312
OPRD1 (pp) ALDH2	pp	OPRD1 (pp) ALDH2	pp	0.456	0.456
OPRD1 (pp) SLC6A3	pp	OPRD1 (pp) SLC6A3	pp	0.402	0.392			0.057
PPARA (pp) CYP2E1	pp	PPARA (pp) CYP2E1	pp	0.656	0.635		0.065	0.073
PPARA (pp) RXRA	pp	PPARA (pp) RXRA	pp	0.991	0.33	0.9	0.062	0.885
PPARA (pp) ADIPOQ	pp	PPARA (pp) ADIPOQ	pp	0.824	0.825
PPARA (pp) CD36	pp	PPARA (pp) CD36	pp	0.964	0.648	0.9	0.062
PPARA (pp) VEGFA	pp	PPARA (pp) VEGFA	pp	0.565	0.556		0.062
SLC6A3 (pp) CYP2D6	pp	SLC6A3 (pp) CYP2D6	pp	0.459	0.459
SLC6A3 (pp) CHRNA2	pp	SLC6A3 (pp) CHRNA2	pp	0.403	0.39		0.062
SLC6A3 (pp) MAOA	pp	SLC6A3 (pp) MAOA	pp	0.804	0.804
SLC6A3 (pp) GFAP	pp	SLC6A3 (pp) GFAP	pp	0.462	0.45		0.063
SLC6A3 (pp) ESR1	pp	SLC6A3 (pp) ESR1	pp	0.469	0.453		0.053	0.057
SLC6A3 (pp) MAOB	pp	SLC6A3 (pp) MAOB	pp	0.785	0.785
APOB (pp) SLC2A4	pp	APOB (pp) SLC2A4	pp	0.451	0.423		0.089
APOB (pp) CAT	pp	APOB (pp) CAT	pp	0.418	0.406		0.062
APOB (pp) PPARG	pp	APOB (pp) PPARG	pp	0.618	0.61		0.062
APOB (pp) GPT	pp	APOB (pp) GPT	pp	0.676	0.668		0.065
APOB (pp) F7	pp	APOB (pp) F7	pp	0.646	0.556		0.225	0.056
APOB (pp) LPL	pp	APOB (pp) LPL	pp	0.992	0.931	0.9
APOB (pp) PPARA	pp	APOB (pp) PPARA	pp	0.701	0.694		0.065
APOB (pp) FASN	pp	APOB (pp) FASN	pp	0.588	0.58		0.062
APOB (pp) ADIPOQ	pp	APOB (pp) ADIPOQ	pp	0.704	0.704
APOB (pp) PLA2G1B	pp	APOB (pp) PLA2G1B	pp	0.759	0.759
APOB (pp) CD36	pp	APOB (pp) CD36	pp	0.823	0.432	0.6	0.062	0.27
APOB (pp) AGXT	pp	APOB (pp) AGXT	pp	0.644	0.055		0.64
APOB (pp) VEGFA	pp	APOB (pp) VEGFA	pp	0.403	0.391		0.061
ADH1C (pp) CYP2E1	pp	ADH1C (pp) CYP2E1	pp	0.972	0.714	0.9	0.123
MAPK10 (pp) PRKCZ	pp	MAPK10 (pp) PRKCZ	pp	0.915	0.076	0.9	0.104	0.101
MAPK10 (pp) MAPK8	pp	MAPK10 (pp) MAPK8	pp	0.904	0.055	0.9	0.062
MAPK10 (pp) BCL2	pp	MAPK10 (pp) BCL2	pp	0.811	0.084	0.8		0.056
MAPK10 (pp) ESR1	pp	MAPK10 (pp) ESR1	pp	0.824	0.159	0.8
MAPK10 (pp) ELK1	pp	MAPK10 (pp) ELK1	pp	0.865	0.155	0.8		0.27
FASN (pp) GPT	pp	FASN (pp) GPT	pp	0.522	0.505		0.076
FASN (pp) PTEN	pp	FASN (pp) PTEN	pp	0.449	0.438			0.062
FASN (pp) PPARA	pp	FASN (pp) PPARA	pp	0.82	0.819
FASN (pp) SLC2A4	pp	FASN (pp) SLC2A4	pp	0.643	0.641		0.049
FASN (pp) CD36	pp	FASN (pp) CD36	pp	0.524	0.524
FASN (pp) LPL	pp	FASN (pp) LPL	pp	0.716	0.717
FASN (pp) AR	pp	FASN (pp) AR	pp	0.42	0.42
FASN (pp) ADIPOQ	pp	FASN (pp) ADIPOQ	pp	0.669	0.642			0.115
FASN (pp) ESR1	pp	FASN (pp) ESR1	pp	0.41	0.391			0.072
FASN (pp) RXRA	pp	FASN (pp) RXRA	pp	0.931	0.332	0.9	0.062
FASN (pp) SP1	pp	FASN (pp) SP1	pp	0.917	0.193	0.9		0.062
CAT (pp) ESR1	pp	CAT (pp) ESR1	pp	0.553	0.4		0.062	0.27
CAT (pp) PPARG	pp	CAT (pp) PPARG	pp	0.655	0.655
CAT (pp) ALDH2	pp	CAT (pp) ALDH2	pp	0.973	0.579	0.9	0.126	0.369
CAT (pp) XDH	pp	CAT (pp) XDH	pp	0.703	0.697		0.062
CAT (pp) ADIPOQ	pp	CAT (pp) ADIPOQ	pp	0.521	0.522
CAT (pp) PRDX5	pp	CAT (pp) PRDX5	pp	0.929	0.81			0.619
CAT (pp) PTEN	pp	CAT (pp) PTEN	pp	0.635	0.515		0.053	0.27
CAT (pp) GPT	pp	CAT (pp) GPT	pp	0.819	0.727		0.064	0.349
CAT (pp) FASN	pp	CAT (pp) FASN	pp	0.415	0.346			0.143
CAT (pp) CYP1A2	pp	CAT (pp) CYP1A2	pp	0.401	0.398
CAT (pp) ABAT	pp	CAT (pp) ABAT	pp	0.695	0.076		0.082	0.67
CAT (pp) MAOB	pp	CAT (pp) MAOB	pp	0.514	0.503		0.062
CAT (pp) VEGFA	pp	CAT (pp) VEGFA	pp	0.601	0.601
CAT (pp) AGXT	pp	CAT (pp) AGXT	pp	0.963	0.444	0.9	0.112	0.348
CAT (pp) SLC2A4	pp	CAT (pp) SLC2A4	pp	0.552	0.54		0.052	0.056
CAT (pp) PPARA	pp	CAT (pp) PPARA	pp	0.658	0.651		0.062
CAT (pp) ATF2	pp	CAT (pp) ATF2	pp	0.482	0.471		0.062
CAT (pp) CYP2E1	pp	CAT (pp) CYP2E1	pp	0.713	0.705		0.065
CAT (pp) MAPK8	pp	CAT (pp) MAPK8	pp	0.501	0.501
CAT (pp) ADH1B	pp	CAT (pp) ADH1B	pp	0.4	0.388		0.062
CAT (pp) MAOA	pp	CAT (pp) MAOA	pp	0.459	0.447		0.062
CAT (pp) EGFR	pp	CAT (pp) EGFR	pp	0.443	0.431		0.062
CAT (pp) ACTA1	pp	CAT (pp) ACTA1	pp	0.451	0.41		0.062	0.089
ATF2 (pp) MAPK8	pp	ATF2 (pp) MAPK8	pp	0.996	0.541	0.9	0.062	0.919
ATF2 (pp) PRKACA	pp	ATF2 (pp) PRKACA	pp	0.712	0.142	0.6	0.062	0.213
ATF2 (pp) ESR1	pp	ATF2 (pp) ESR1	pp	0.924	0.239	0.9		0.082
ATF2 (pp) PPARG	pp	ATF2 (pp) PPARG	pp	0.772	0.349	0.65		0.082
ATF2 (pp) MAPK10	pp	ATF2 (pp) MAPK10	pp	0.981	0.56	0.9	0.062	0.595
MAOB (pp) ADH1C	pp	MAOB (pp) ADH1C	pp	0.738	0.241	0.65	0.093
ENPEP (pp) ELANE	pp	ENPEP (pp) ELANE	pp	0.407	0.397			0.057
AR (pp) ESR1	pp	AR (pp) ESR1	pp	0.49	0.366		0.062	0.213
AR (pp) VEGFA	pp	AR (pp) VEGFA	pp	0.6	0.6
AR (pp) NKX3-1	pp	AR (pp) NKX3-1	pp	0.917	0.907			0.144
AR (pp) MAPK8	pp	AR (pp) MAPK8	pp	0.925	0.285	0.9
MAOA (pp) CYP1A2	pp	MAOA (pp) CYP1A2	pp	0.436	0.424		0.063
MAOA (pp) ADH1C	pp	MAOA (pp) ADH1C	pp	0.757	0.29	0.65	0.103
MAOA (pp) CYP2D6	pp	MAOA (pp) CYP2D6	pp	0.955	0.559	0.9	0.063
MAOA (pp) MAOB	pp	MAOA (pp) MAOB	pp	0.88	0.062	0.8	0.18	0.307
SP1 (pp) ESR1	pp	SP1 (pp) ESR1	pp	0.999	0.988	0.8	0.062	0.901
SP1 (pp) ESR2	pp	SP1 (pp) ESR2	pp	0.995	0.961	0.8		0.505
SP1 (pp) AR	pp	SP1 (pp) AR	pp	0.974	0.813			0.87
SP1 (pp) RXRA	pp	SP1 (pp) RXRA	pp	0.764	0.271			0.69
SP1 (pp) PRKCZ	pp	SP1 (pp) PRKCZ	pp	0.747	0.507		0.055	0.501
SP1 (pp) PPARA	pp	SP1 (pp) PPARA	pp	0.978	0.789	0.9		0.076
SP1 (pp) MAPK8	pp	SP1 (pp) MAPK8	pp	0.961	0.286	0.9		0.498
SP1 (pp) MAPK10	pp	SP1 (pp) MAPK10	pp	0.907	0.095	0.9		0.062
SP1 (pp) PTEN	pp	SP1 (pp) PTEN	pp	0.443	0.42		0.063	0.059
SP1 (pp) VEGFA	pp	SP1 (pp) VEGFA	pp	0.665	0.56			0.27
RXRG (pp) BCL2	pp	RXRG (pp) BCL2	pp	0.901		0.9		0.057
RXRG (pp) PPARA	pp	RXRG (pp) PPARA	pp	0.941	0.175	0.9	0.062	0.333
RXRG (pp) RXRA	pp	RXRG (pp) RXRA	pp	0.926	0.064	0.9		0.273
BIRC5 (pp) BCL2	pp	BIRC5 (pp) BCL2	pp	0.408	0.395			0.063
BIRC5 (pp) ESR1	pp	BIRC5 (pp) ESR1	pp	0.466	0.456			0.059
BIRC5 (pp) PTEN	pp	BIRC5 (pp) PTEN	pp	0.464	0.408		0.067	0.108
ADH1A (pp) ADH1B	pp	ADH1A (pp) ADH1B	pp	0.964	0.054	0.8	0.828
ADH1A (pp) CAT	pp	ADH1A (pp) CAT	pp	0.423	0.411		0.062
ADH1A (pp) TPI1	pp	ADH1A (pp) TPI1	pp	0.477	0.465		0.062
ADH1A (pp) ADH1C	pp	ADH1A (pp) ADH1C	pp	0.832	0.053	0.8	0.182
ADH1A (pp) MAOB	pp	ADH1A (pp) MAOB	pp	0.697	0.151	0.65	0.065
ADH1A (pp) ALDH2	pp	ADH1A (pp) ALDH2	pp	0.913	0.735	0.65	0.135
ADH1A (pp) CYP2E1	pp	ADH1A (pp) CYP2E1	pp	0.966	0.638	0.9	0.145
ADH1A (pp) MAOA	pp	ADH1A (pp) MAOA	pp	0.727	0.206	0.65	0.097
SLC2A4 (pp) GPT	pp	SLC2A4 (pp) GPT	pp	0.429	0.416		0.062
SLC2A4 (pp) PPARA	pp	SLC2A4 (pp) PPARA	pp	0.779	0.765		0.081	0.056
SLC2A4 (pp) MAPK8	pp	SLC2A4 (pp) MAPK8	pp	0.61	0.54		0.047	0.182
SLC2A4 (pp) PRKCZ	pp	SLC2A4 (pp) PRKCZ	pp	0.961	0.608	0.9		0.105
SLC2A4 (pp) VEGFA	pp	SLC2A4 (pp) VEGFA	pp	0.466	0.455		0.062
SLC2A4 (pp) PTEN	pp	SLC2A4 (pp) PTEN	pp	0.49	0.479		0.062
SLC2A4 (pp) ESR2	pp	SLC2A4 (pp) ESR2	pp	0.428	0.407		0.062	0.056
SLC2A4 (pp) CD36	pp	SLC2A4 (pp) CD36	pp	0.603	0.595		0.062
SLC2A4 (pp) ADIPOQ	pp	SLC2A4 (pp) ADIPOQ	pp	0.848	0.839		0.091
SLC2A4 (pp) ESR1	pp	SLC2A4 (pp) ESR1	pp	0.44	0.432			0.056
SLC2A4 (pp) RXRA	pp	SLC2A4 (pp) RXRA	pp	0.926	0.265	0.9	0.062	0.056
ADH1B (pp) CYP2D6	pp	ADH1B (pp) CYP2D6	pp	0.408	0.393		0.062
ADH1B (pp) MAOB	pp	ADH1B (pp) MAOB	pp	0.728	0.204	0.65	0.105
ADH1B (pp) CYP2E1	pp	ADH1B (pp) CYP2E1	pp	0.975	0.737	0.9	0.123
ADH1B (pp) ADH1C	pp	ADH1B (pp) ADH1C	pp	0.94	0.053	0.8	0.179	0.66
ADH1B (pp) MAOA	pp	ADH1B (pp) MAOA	pp	0.942	0.41	0.9	0.104
ESR1 (pp) VEGFA	pp	ESR1 (pp) VEGFA	pp	0.691	0.685		0.062
PLA2G1B (pp) CYP2E1	pp	PLA2G1B (pp) CYP2E1	pp	0.695	0.165	0.65
PLA2G1B (pp) PLA2G2E	pp	PLA2G1B (pp) PLA2G2E	pp	0.636	0.128	0.6
PLA2G1B (pp) CYP1A2	pp	PLA2G1B (pp) CYP1A2	pp	0.668	0.092	0.65
