# Supplementary material for: The combination of Ephedrae herba and coixol from Coicis semen attenuate adiposity via glucocorticoid receptor regulation
Source: Sci Rep. 2023 Nov 21;13:20324. doi: 10.1038/s41598-023-47553-3 (PMC10663538; doi:10.1038/s41598-023-47553-3)
Supplement: Supplementary file 4 — Supplementary Information 4. [file 41598_2023_47553_MOESM4_ESM.xlsx]

## Sheet: Sheet1
Shared name	Shared interaction	Name	interaction	Stringdbscore	Stringdbtextmining	Stringdbexperiments	Stringdbcoexpression	Stringdbdatabases
SPP1 (pp) HIF1A	pp	SPP1 (pp) HIF1A	pp	0.556	0.556
SPP1 (pp) MYC	pp	SPP1 (pp) MYC	pp	0.459	0.459
SPP1 (pp) IL6	pp	SPP1 (pp) IL6	pp	0.694	0.688		0.062
SPP1 (pp) PECAM1	pp	SPP1 (pp) PECAM1	pp	0.59	0.59
SPP1 (pp) IL10	pp	SPP1 (pp) IL10	pp	0.562	0.563
SPP1 (pp) CCL3	pp	SPP1 (pp) CCL3	pp	0.486	0.474		0.065
SLC22A5 (pp) ABCC1	pp	SLC22A5 (pp) ABCC1	pp	0.451	0.426	0.064	0.062
ITGB2 (pp) PTPN6	pp	ITGB2 (pp) PTPN6	pp	0.546	0.255	0.139	0.35
ITGB2 (pp) CCL3	pp	ITGB2 (pp) CCL3	pp	0.493	0.368		0.231
ITGB2 (pp) IL10	pp	ITGB2 (pp) IL10	pp	0.433	0.426		0.053
ITGB2 (pp) PECAM1	pp	ITGB2 (pp) PECAM1	pp	0.583	0.529		0.153
ITGB2 (pp) IL6	pp	ITGB2 (pp) IL6	pp	0.466	0.46		0.053
ITGB2 (pp) CASP1	pp	ITGB2 (pp) CASP1	pp	0.479	0.234		0.349
TGFB3 (pp) MYC	pp	TGFB3 (pp) MYC	pp	0.45	0.438	0.061
TGFB3 (pp) STAT3	pp	TGFB3 (pp) STAT3	pp	0.423	0.401	0.077
TGFB3 (pp) IL6	pp	TGFB3 (pp) IL6	pp	0.641	0.641
TGFB3 (pp) COL3A1	pp	TGFB3 (pp) COL3A1	pp	0.659	0.557	0.08	0.231
TGFB3 (pp) MMP9	pp	TGFB3 (pp) MMP9	pp	0.504	0.505
TGFB3 (pp) SPP1	pp	TGFB3 (pp) SPP1	pp	0.469	0.469
TGFB3 (pp) ICAM1	pp	TGFB3 (pp) ICAM1	pp	0.402	0.402
TGFB3 (pp) RUNX2	pp	TGFB3 (pp) RUNX2	pp	0.596	0.597
TGFB3 (pp) HIF1A	pp	TGFB3 (pp) HIF1A	pp	0.426	0.426
TGFB3 (pp) PECAM1	pp	TGFB3 (pp) PECAM1	pp	0.466	0.458		0.056
TGFB3 (pp) IL10	pp	TGFB3 (pp) IL10	pp	0.519	0.519
TGFB3 (pp) AHR	pp	TGFB3 (pp) AHR	pp	0.404	0.404
EDN1 (pp) IL6	pp	EDN1 (pp) IL6	pp	0.744	0.732		0.088
EDN1 (pp) SPP1	pp	EDN1 (pp) SPP1	pp	0.495	0.495
EDN1 (pp) PECAM1	pp	EDN1 (pp) PECAM1	pp	0.565	0.565
EDN1 (pp) IL10	pp	EDN1 (pp) IL10	pp	0.522	0.523
EDN1 (pp) HIF1A	pp	EDN1 (pp) HIF1A	pp	0.962	0.641			0.9
VCAM1 (pp) IL6	pp	VCAM1 (pp) IL6	pp	0.866	0.861		0.084
VCAM1 (pp) STAT1	pp	VCAM1 (pp) STAT1	pp	0.458	0.446		0.063
VCAM1 (pp) CD40LG	pp	VCAM1 (pp) CD40LG	pp	0.629	0.612		0.085
VCAM1 (pp) EDN1	pp	VCAM1 (pp) EDN1	pp	0.713	0.713
VCAM1 (pp) HIF1A	pp	VCAM1 (pp) HIF1A	pp	0.522	0.511		0.063
VCAM1 (pp) C5AR1	pp	VCAM1 (pp) C5AR1	pp	0.581	0.294		0.432
VCAM1 (pp) TLR4	pp	VCAM1 (pp) TLR4	pp	0.698	0.653		0.166
VCAM1 (pp) CXCL11	pp	VCAM1 (pp) CXCL11	pp	0.517	0.505		0.065
VCAM1 (pp) COL3A1	pp	VCAM1 (pp) COL3A1	pp	0.452	0.325		0.222
VCAM1 (pp) PLAU	pp	VCAM1 (pp) PLAU	pp	0.404	0.391		0.062
VCAM1 (pp) CASP1	pp	VCAM1 (pp) CASP1	pp	0.468	0.444		0.084
VCAM1 (pp) MMP9	pp	VCAM1 (pp) MMP9	pp	0.728	0.723		0.062
VCAM1 (pp) RUNX2	pp	VCAM1 (pp) RUNX2	pp	0.55	0.55
VCAM1 (pp) IKBKB	pp	VCAM1 (pp) IKBKB	pp	0.49	0.479		0.062
VCAM1 (pp) CXCL10	pp	VCAM1 (pp) CXCL10	pp	0.74	0.723		0.098
VCAM1 (pp) NOS3	pp	VCAM1 (pp) NOS3	pp	0.757	0.757
VCAM1 (pp) CXCL2	pp	VCAM1 (pp) CXCL2	pp	0.644	0.637		0.062
VCAM1 (pp) IL10	pp	VCAM1 (pp) IL10	pp	0.712	0.709		0.053
VCAM1 (pp) SELE	pp	VCAM1 (pp) SELE	pp	0.924	0.917		0.122
VCAM1 (pp) CCL3	pp	VCAM1 (pp) CCL3	pp	0.652	0.645		0.062
VCAM1 (pp) PECAM1	pp	VCAM1 (pp) PECAM1	pp	0.829	0.825		0.062
VCAM1 (pp) LDLR	pp	VCAM1 (pp) LDLR	pp	0.464	0.465
VCAM1 (pp) CD86	pp	VCAM1 (pp) CD86	pp	0.557	0.532		0.094
VCAM1 (pp) SPP1	pp	VCAM1 (pp) SPP1	pp	0.63	0.619		0.07
VCAM1 (pp) CASP3	pp	VCAM1 (pp) CASP3	pp	0.554	0.549		0.053
VCAM1 (pp) ALOX5	pp	VCAM1 (pp) ALOX5	pp	0.405	0.392		0.062
VCAM1 (pp) ITGB2	pp	VCAM1 (pp) ITGB2	pp	0.996	0.935		0.45	0.9
IL6 (pp) HIF1A	pp	IL6 (pp) HIF1A	pp	0.724	0.717		0.065
IL6 (pp) CCL3	pp	IL6 (pp) CCL3	pp	0.989	0.886		0.14	0.9
IL6 (pp) CASP1	pp	IL6 (pp) CASP1	pp	0.822	0.811		0.097
IL6 (pp) MYC	pp	IL6 (pp) MYC	pp	0.685	0.686
IL6 (pp) IKBKB	pp	IL6 (pp) IKBKB	pp	0.733	0.731		0.049
IL6 (pp) CYP1B1	pp	IL6 (pp) CYP1B1	pp	0.402	0.373		0.086
IL6 (pp) IDO1	pp	IL6 (pp) IDO1	pp	0.684	0.672		0.076
IL6 (pp) CXCL2	pp	IL6 (pp) CXCL2	pp	0.995	0.88		0.63	0.9
IL6 (pp) LDLR	pp	IL6 (pp) LDLR	pp	0.521	0.521
IL6 (pp) PECAM1	pp	IL6 (pp) PECAM1	pp	0.685	0.685
IL6 (pp) IL10	pp	IL6 (pp) IL10	pp	0.972	0.961		0.073	0.3
MDM2 (pp) MMP9	pp	MDM2 (pp) MMP9	pp	0.403	0.403
MDM2 (pp) CHEK2	pp	MDM2 (pp) CHEK2	pp	0.997	0.915	0.675		0.9
MDM2 (pp) CDKN1A	pp	MDM2 (pp) CDKN1A	pp	0.976	0.823	0.872	0.062
MDM2 (pp) BAX	pp	MDM2 (pp) BAX	pp	0.463	0.455	0.056
MDM2 (pp) UCHL1	pp	MDM2 (pp) UCHL1	pp	0.775	0.705	0.27
MDM2 (pp) ICAM1	pp	MDM2 (pp) ICAM1	pp	0.662	0.662
MDM2 (pp) PSME3	pp	MDM2 (pp) PSME3	pp	0.811	0.648	0.486
MDM2 (pp) CHEK1	pp	MDM2 (pp) CHEK1	pp	0.968	0.701			0.9
MDM2 (pp) STAT3	pp	MDM2 (pp) STAT3	pp	0.529	0.53
MDM2 (pp) TP53	pp	MDM2 (pp) TP53	pp	0.999	0.996	0.998	0.24	0.9
MDM2 (pp) CDK6	pp	MDM2 (pp) CDK6	pp	0.659	0.66
MDM2 (pp) PIM1	pp	MDM2 (pp) PIM1	pp	0.588	0.231	0.487
MDM2 (pp) TOP2A	pp	MDM2 (pp) TOP2A	pp	0.483	0.483
MDM2 (pp) MYC	pp	MDM2 (pp) MYC	pp	0.829	0.812	0.129
MDM2 (pp) TOP1	pp	MDM2 (pp) TOP1	pp	0.586	0.457	0.27
MDM2 (pp) APP	pp	MDM2 (pp) APP	pp	0.83	0.826	0.063
MDM2 (pp) CASP3	pp	MDM2 (pp) CASP3	pp	0.965	0.73	0.875	0.063
MDM2 (pp) NQO1	pp	MDM2 (pp) NQO1	pp	0.471	0.471
MDM2 (pp) BCL2L1	pp	MDM2 (pp) BCL2L1	pp	0.756	0.712	0.176	0.054
MDM2 (pp) IL6	pp	MDM2 (pp) IL6	pp	0.429	0.429
MDM2 (pp) HIF1A	pp	MDM2 (pp) HIF1A	pp	0.999	0.984	0.874	0.062	0.9
MDM2 (pp) CCND2	pp	MDM2 (pp) CCND2	pp	0.495	0.496
MDM2 (pp) CCND3	pp	MDM2 (pp) CCND3	pp	0.459	0.459
MDM2 (pp) CDK1	pp	MDM2 (pp) CDK1	pp	0.965	0.664			0.9
MDM2 (pp) IKBKB	pp	MDM2 (pp) IKBKB	pp	0.413	0.391	0.056	0.062
MDM2 (pp) ERBB2	pp	MDM2 (pp) ERBB2	pp	0.662	0.662
MDM2 (pp) PKM	pp	MDM2 (pp) PKM	pp	0.582	0.444	0.28
AKR1C3 (pp) AKR1C1	pp	AKR1C3 (pp) AKR1C1	pp	0.989	0.056	0.872	0.214	0.9
AKR1C3 (pp) POR	pp	AKR1C3 (pp) POR	pp	0.402	0.402
AKR1C3 (pp) TBXAS1	pp	AKR1C3 (pp) TBXAS1	pp	0.602	0.593		0.062
AKR1C3 (pp) CYP19A1	pp	AKR1C3 (pp) CYP19A1	pp	0.955	0.559		0.062	0.9
AKR1C3 (pp) TXNRD1	pp	AKR1C3 (pp) TXNRD1	pp	0.446	0.417	0.06	0.065
AKR1C3 (pp) CYP1B1	pp	AKR1C3 (pp) CYP1B1	pp	0.936	0.381		0.062	0.9
POR (pp) CYP1B1	pp	POR (pp) CYP1B1	pp	0.552	0.54	0.057	0.051
SELE (pp) IKBKB	pp	SELE (pp) IKBKB	pp	0.402	0.392	0.058
SELE (pp) CD86	pp	SELE (pp) CD86	pp	0.481	0.476		0.051
SELE (pp) PECAM1	pp	SELE (pp) PECAM1	pp	0.768	0.757		0.088
SELE (pp) CCL3	pp	SELE (pp) CCL3	pp	0.545	0.539		0.054
SELE (pp) IL10	pp	SELE (pp) IL10	pp	0.662	0.659		0.049
SELE (pp) ITGB2	pp	SELE (pp) ITGB2	pp	0.663	0.651		0.075
SELE (pp) TLR4	pp	SELE (pp) TLR4	pp	0.621	0.596	0.056	0.087
SELE (pp) CXCL2	pp	SELE (pp) CXCL2	pp	0.527	0.502		0.089
SELE (pp) CD40LG	pp	SELE (pp) CD40LG	pp	0.566	0.56		0.056
SELE (pp) IL6	pp	SELE (pp) IL6	pp	0.819	0.803		0.122
SELE (pp) HIF1A	pp	SELE (pp) HIF1A	pp	0.543	0.543
SELE (pp) EDN1	pp	SELE (pp) EDN1	pp	0.681	0.682
SELE (pp) SPP1	pp	SELE (pp) SPP1	pp	0.42	0.421
SELE (pp) MMP9	pp	SELE (pp) MMP9	pp	0.634	0.634
SOAT1 (pp) LDLR	pp	SOAT1 (pp) LDLR	pp	0.515	0.505		0.062
MMP9 (pp) PLAU	pp	MMP9 (pp) PLAU	pp	0.738	0.728		0.076
MMP9 (pp) CASP1	pp	MMP9 (pp) CASP1	pp	0.531	0.491		0.118
MMP9 (pp) SPP1	pp	MMP9 (pp) SPP1	pp	0.717	0.695		0.111
MMP9 (pp) CDKN1A	pp	MMP9 (pp) CDKN1A	pp	0.468	0.468
MMP9 (pp) EDN1	pp	MMP9 (pp) EDN1	pp	0.927	0.653			0.8
MMP9 (pp) HIF1A	pp	MMP9 (pp) HIF1A	pp	0.718	0.719
MMP9 (pp) TLR4	pp	MMP9 (pp) TLR4	pp	0.847	0.833		0.117
MMP9 (pp) IL6	pp	MMP9 (pp) IL6	pp	0.986	0.862		0.076	0.9
MMP9 (pp) MYC	pp	MMP9 (pp) MYC	pp	0.684	0.684
MMP9 (pp) NFE2L2	pp	MMP9 (pp) NFE2L2	pp	0.424	0.425
MMP9 (pp) IL10	pp	MMP9 (pp) IL10	pp	0.974	0.759			0.9
MMP9 (pp) ITGB2	pp	MMP9 (pp) ITGB2	pp	0.955	0.399	0.069	0.291	0.9
MMP9 (pp) CCL3	pp	MMP9 (pp) CCL3	pp	0.662	0.624		0.14
MMP9 (pp) CXCL2	pp	MMP9 (pp) CXCL2	pp	0.671	0.65		0.1
MMP9 (pp) IKBKB	pp	MMP9 (pp) IKBKB	pp	0.508	0.508
MMP9 (pp) PECAM1	pp	MMP9 (pp) PECAM1	pp	0.719	0.709		0.076
MMP9 (pp) LDLR	pp	MMP9 (pp) LDLR	pp	0.446	0.445
MMP9 (pp) ALOX5	pp	MMP9 (pp) ALOX5	pp	0.526	0.459		0.16
HMGCR (pp) SOAT1	pp	HMGCR (pp) SOAT1	pp	0.639	0.639
HMGCR (pp) IL6	pp	HMGCR (pp) IL6	pp	0.455	0.455
HMGCR (pp) HSPA5	pp	HMGCR (pp) HSPA5	pp	0.465	0.443	0.059	0.062
HMGCR (pp) NOS3	pp	HMGCR (pp) NOS3	pp	0.529	0.525		0.049
HMGCR (pp) CYP19A1	pp	HMGCR (pp) CYP19A1	pp	0.576	0.566		0.065
HMGCR (pp) LDLR	pp	HMGCR (pp) LDLR	pp	0.842	0.816	0.062	0.165
TP53 (pp) STAT1	pp	TP53 (pp) STAT1	pp	0.927	0.926
TP53 (pp) TOP2A	pp	TP53 (pp) TOP2A	pp	0.801	0.668	0.382	0.107
TP53 (pp) APP	pp	TP53 (pp) APP	pp	0.621	0.621
TP53 (pp) CYP1B1	pp	TP53 (pp) CYP1B1	pp	0.477	0.468	0.058
TP53 (pp) PLAU	pp	TP53 (pp) PLAU	pp	0.56	0.56
TP53 (pp) MAP1B	pp	TP53 (pp) MAP1B	pp	0.836	0.785	0.27
TP53 (pp) TOP1	pp	TP53 (pp) TOP1	pp	0.991	0.97	0.735	0.065
TP53 (pp) MMP9	pp	TP53 (pp) MMP9	pp	0.704	0.704
TP53 (pp) BAX	pp	TP53 (pp) BAX	pp	0.991	0.681	0.738	0.051	0.9
TP53 (pp) CDKN1A	pp	TP53 (pp) CDKN1A	pp	0.999	0.904	0.968		0.9
TP53 (pp) SPP1	pp	TP53 (pp) SPP1	pp	0.579	0.579
TP53 (pp) UCHL1	pp	TP53 (pp) UCHL1	pp	0.971	0.909	0.698
TP53 (pp) PIK3CG	pp	TP53 (pp) PIK3CG	pp	0.483	0.476	0.056
TP53 (pp) CYP19A1	pp	TP53 (pp) CYP19A1	pp	0.564	0.557	0.058
TP53 (pp) VCAM1	pp	TP53 (pp) VCAM1	pp	0.459	0.459
TP53 (pp) PECAM1	pp	TP53 (pp) PECAM1	pp	0.603	0.603
TP53 (pp) NOS3	pp	TP53 (pp) NOS3	pp	0.564	0.564
TP53 (pp) PKM	pp	TP53 (pp) PKM	pp	0.862	0.819	0.27
TP53 (pp) CCND3	pp	TP53 (pp) CCND3	pp	0.627	0.619		0.062
TP53 (pp) PTPN1	pp	TP53 (pp) PTPN1	pp	0.413	0.405		0.054
TP53 (pp) NQO1	pp	TP53 (pp) NQO1	pp	0.996	0.978	0.835
TP53 (pp) ALOX5	pp	TP53 (pp) ALOX5	pp	0.475	0.475
TP53 (pp) CTSB	pp	TP53 (pp) CTSB	pp	0.471	0.46		0.062
TP53 (pp) HSPA5	pp	TP53 (pp) HSPA5	pp	0.894	0.822	0.428
TP53 (pp) TLR4	pp	TP53 (pp) TLR4	pp	0.536	0.525		0.063
TP53 (pp) EDN1	pp	TP53 (pp) EDN1	pp	0.457	0.457
TP53 (pp) HIF1A	pp	TP53 (pp) HIF1A	pp	0.999	0.989	0.87		0.9
TP53 (pp) BCL2L1	pp	TP53 (pp) BCL2L1	pp	0.999	0.99	0.978	0.051	0.9
TP53 (pp) IL6	pp	TP53 (pp) IL6	pp	0.744	0.738		0.062
TP53 (pp) PSME3	pp	TP53 (pp) PSME3	pp	0.77	0.561	0.486	0.062
TP53 (pp) CD40LG	pp	TP53 (pp) CD40LG	pp	0.722	0.662	0.213
TP53 (pp) MYC	pp	TP53 (pp) MYC	pp	0.923	0.893	0.274	0.091
TP53 (pp) AKR1B1	pp	TP53 (pp) AKR1B1	pp	0.483	0.472		0.062
TP53 (pp) NFE2L2	pp	TP53 (pp) NFE2L2	pp	0.76	0.757	0.057
TP53 (pp) CHEK1	pp	TP53 (pp) CHEK1	pp	0.998	0.861	0.875	0.096	0.9
TP53 (pp) SNCA	pp	TP53 (pp) SNCA	pp	0.505	0.505
TP53 (pp) CASP1	pp	TP53 (pp) CASP1	pp	0.971	0.568	0.385	0.062	0.9
TP53 (pp) ERBB2	pp	TP53 (pp) ERBB2	pp	0.889	0.879	0.129
TP53 (pp) CXCL10	pp	TP53 (pp) CXCL10	pp	0.408	0.395		0.062
TP53 (pp) IKBKB	pp	TP53 (pp) IKBKB	pp	0.868	0.75	0.495
TP53 (pp) RUNX2	pp	TP53 (pp) RUNX2	pp	0.879	0.841	0.27
TP53 (pp) CHEK2	pp	TP53 (pp) CHEK2	pp	0.998	0.884	0.87	0.096	0.9
TP53 (pp) BAK1	pp	TP53 (pp) BAK1	pp	0.997	0.833	0.842	0.062	0.9
TP53 (pp) TXNRD1	pp	TP53 (pp) TXNRD1	pp	0.602	0.466	0.27	0.062
TP53 (pp) CASP3	pp	TP53 (pp) CASP3	pp	0.925	0.9	0.27	0.062
TP53 (pp) IL10	pp	TP53 (pp) IL10	pp	0.58	0.58
TP53 (pp) CDK1	pp	TP53 (pp) CDK1	pp	0.977	0.927	0.68	0.096
TP53 (pp) ABCC1	pp	TP53 (pp) ABCC1	pp	0.459	0.46
PTGS1 (pp) IL6	pp	PTGS1 (pp) IL6	pp	0.566	0.54		0.096
PTGS1 (pp) IL10	pp	PTGS1 (pp) IL10	pp	0.431	0.427		0.049
PTGS1 (pp) TLR4	pp	PTGS1 (pp) TLR4	pp	0.421	0.355		0.14
PTGS1 (pp) CASP1	pp	PTGS1 (pp) CASP1	pp	0.432	0.311		0.211
PTGS1 (pp) AKR1C3	pp	PTGS1 (pp) AKR1C3	pp	0.482	0.472		0.061
PTGS1 (pp) ALOX5	pp	PTGS1 (pp) ALOX5	pp	0.973	0.728		0.096	0.9
PTGS1 (pp) TBXAS1	pp	PTGS1 (pp) TBXAS1	pp	0.966	0.665		0.092	0.9
CTSD (pp) TP53	pp	CTSD (pp) TP53	pp	0.518	0.518
CTSD (pp) HSPB1	pp	CTSD (pp) HSPB1	pp	0.496	0.465		0.098
CTSD (pp) CTSB	pp	CTSD (pp) CTSB	pp	0.985	0.9	0.677	0.225	0.5
CTSD (pp) APP	pp	CTSD (pp) APP	pp	0.806	0.608	0.502	0.087
CTSD (pp) HSPA5	pp	CTSD (pp) HSPA5	pp	0.624	0.565	0.153	0.062
CTSD (pp) PLAU	pp	CTSD (pp) PLAU	pp	0.472	0.459		0.065
CTSD (pp) ERBB2	pp	CTSD (pp) ERBB2	pp	0.559	0.559
CTSD (pp) MMP9	pp	CTSD (pp) MMP9	pp	0.495	0.474		0.082
CTSD (pp) MYC	pp	CTSD (pp) MYC	pp	0.508	0.458	0.128
CTSD (pp) BCL2L1	pp	CTSD (pp) BCL2L1	pp	0.728	0.325		0.076	0.6
CTSD (pp) CASP3	pp	CTSD (pp) CASP3	pp	0.575	0.567	0.058
CTSD (pp) SNCA	pp	CTSD (pp) SNCA	pp	0.69	0.593	0.27
STAT3 (pp) CXCL11	pp	STAT3 (pp) CXCL11	pp	0.44	0.421		0.073
STAT3 (pp) PLAU	pp	STAT3 (pp) PLAU	pp	0.412	0.413
STAT3 (pp) SPP1	pp	STAT3 (pp) SPP1	pp	0.501	0.502
STAT3 (pp) IDO1	pp	STAT3 (pp) IDO1	pp	0.532	0.522		0.063
STAT3 (pp) CDKN1A	pp	STAT3 (pp) CDKN1A	pp	0.995	0.638	0.873	0.074	0.9
STAT3 (pp) MMP9	pp	STAT3 (pp) MMP9	pp	0.973	0.747			0.9
STAT3 (pp) BAX	pp	STAT3 (pp) BAX	pp	0.437	0.421	0.069
STAT3 (pp) STAT1	pp	STAT3 (pp) STAT1	pp	0.988	0.09	0.882	0.062	0.9
STAT3 (pp) APP	pp	STAT3 (pp) APP	pp	0.422	0.409	0.063
STAT3 (pp) PTPN1	pp	STAT3 (pp) PTPN1	pp	0.802	0.612	0.499	0.066
STAT3 (pp) TP53	pp	STAT3 (pp) TP53	pp	0.887	0.845			0.3
STAT3 (pp) PIM1	pp	STAT3 (pp) PIM1	pp	0.944	0.296	0.27	0.053	0.9
STAT3 (pp) ICAM1	pp	STAT3 (pp) ICAM1	pp	0.962	0.627		0.085	0.9
STAT3 (pp) CXCL2	pp	STAT3 (pp) CXCL2	pp	0.846	0.568		0.064	0.65
STAT3 (pp) SELE	pp	STAT3 (pp) SELE	pp	0.408	0.4		0.055
STAT3 (pp) CD247	pp	STAT3 (pp) CD247	pp	0.549	0.549
STAT3 (pp) VCAM1	pp	STAT3 (pp) VCAM1	pp	0.545	0.536		0.062
STAT3 (pp) HSPA5	pp	STAT3 (pp) HSPA5	pp	0.582	0.574	0.059
STAT3 (pp) PTPN6	pp	STAT3 (pp) PTPN6	pp	0.531	0.51	0.062	0.062
STAT3 (pp) PECAM1	pp	STAT3 (pp) PECAM1	pp	0.572	0.573
STAT3 (pp) CHEK2	pp	STAT3 (pp) CHEK2	pp	0.415	0.402		0.062
STAT3 (pp) NOS3	pp	STAT3 (pp) NOS3	pp	0.576	0.577
STAT3 (pp) CCND3	pp	STAT3 (pp) CCND3	pp	0.539	0.476	0.139	0.062
STAT3 (pp) PKM	pp	STAT3 (pp) PKM	pp	0.903	0.903
STAT3 (pp) CDK6	pp	STAT3 (pp) CDK6	pp	0.764	0.717	0.182	0.062
STAT3 (pp) CASP1	pp	STAT3 (pp) CASP1	pp	0.534	0.525		0.062
STAT3 (pp) CD86	pp	STAT3 (pp) CD86	pp	0.854	0.6			0.65
STAT3 (pp) IL6	pp	STAT3 (pp) IL6	pp	0.992	0.918	0.182		0.9
STAT3 (pp) TLR4	pp	STAT3 (pp) TLR4	pp	0.777	0.772	0.06
STAT3 (pp) BCL2L1	pp	STAT3 (pp) BCL2L1	pp	0.985	0.839	0.182		0.9
STAT3 (pp) MYC	pp	STAT3 (pp) MYC	pp	0.994	0.837	0.684		0.9
STAT3 (pp) EDN1	pp	STAT3 (pp) EDN1	pp	0.465	0.465
STAT3 (pp) HIF1A	pp	STAT3 (pp) HIF1A	pp	0.999	0.969	0.84	0.062	0.9
STAT3 (pp) CD40LG	pp	STAT3 (pp) CD40LG	pp	0.562	0.556	0.056
STAT3 (pp) IL10	pp	STAT3 (pp) IL10	pp	0.984	0.946	0.345		0.6
STAT3 (pp) CCL3	pp	STAT3 (pp) CCL3	pp	0.833	0.543			0.65
STAT3 (pp) NFE2L2	pp	STAT3 (pp) NFE2L2	pp	0.622	0.465	0.323
STAT3 (pp) RUNX2	pp	STAT3 (pp) RUNX2	pp	0.589	0.456	0.27	0.049
STAT3 (pp) CASP3	pp	STAT3 (pp) CASP3	pp	0.817	0.817
STAT3 (pp) IKBKB	pp	STAT3 (pp) IKBKB	pp	0.737	0.605	0.345	0.065
STAT3 (pp) ERBB2	pp	STAT3 (pp) ERBB2	pp	0.993	0.977	0.743
STAT3 (pp) CDK1	pp	STAT3 (pp) CDK1	pp	0.677	0.635	0.13	0.062
STAT3 (pp) CXCL10	pp	STAT3 (pp) CXCL10	pp	0.856	0.603		0.053	0.65
LYZ (pp) CD86	pp	LYZ (pp) CD86	pp	0.481	0.292		0.298
LYZ (pp) APP	pp	LYZ (pp) APP	pp	0.548	0.134			0.5
LYZ (pp) TLR4	pp	LYZ (pp) TLR4	pp	0.435	0.37		0.14
LYZ (pp) SNCA	pp	LYZ (pp) SNCA	pp	0.511	0.064			0.5
CXCL10 (pp) CASP1	pp	CXCL10 (pp) CASP1	pp	0.637	0.539		0.245
CXCL10 (pp) TLR4	pp	CXCL10 (pp) TLR4	pp	0.961	0.959		0.078
CXCL10 (pp) CD40LG	pp	CXCL10 (pp) CD40LG	pp	0.605	0.605
CXCL10 (pp) IL6	pp	CXCL10 (pp) IL6	pp	0.989	0.878		0.175	0.9
CXCL10 (pp) STAT1	pp	CXCL10 (pp) STAT1	pp	0.922	0.745		0.708
CXCL10 (pp) CXCL11	pp	CXCL10 (pp) CXCL11	pp	0.988	0.194	0.237	0.842	0.9
CXCL10 (pp) SPP1	pp	CXCL10 (pp) SPP1	pp	0.469	0.458		0.062
CXCL10 (pp) MMP9	pp	CXCL10 (pp) MMP9	pp	0.651	0.611		0.14
CXCL10 (pp) PECAM1	pp	CXCL10 (pp) PECAM1	pp	0.494	0.475		0.076
CXCL10 (pp) IDO1	pp	CXCL10 (pp) IDO1	pp	0.73	0.561		0.412
CXCL10 (pp) IKBKB	pp	CXCL10 (pp) IKBKB	pp	0.412	0.413
CXCL10 (pp) CD86	pp	CXCL10 (pp) CD86	pp	0.726	0.671		0.204
CXCL10 (pp) CASP3	pp	CXCL10 (pp) CASP3	pp	0.469	0.47
CXCL10 (pp) CCL3	pp	CXCL10 (pp) CCL3	pp	0.992	0.906		0.237	0.9
CXCL10 (pp) IL10	pp	CXCL10 (pp) IL10	pp	0.986	0.867		0.084	0.9
CXCL10 (pp) CXCL2	pp	CXCL10 (pp) CXCL2	pp	0.927	0.807		0.139	0.6
CXCL10 (pp) SELE	pp	CXCL10 (pp) SELE	pp	0.566	0.55		0.076
PKM (pp) MYC	pp	PKM (pp) MYC	pp	0.728	0.703	0.122
PKM (pp) ME2	pp	PKM (pp) ME2	pp	0.944	0.4		0.069	0.9
PKM (pp) TXNRD1	pp	PKM (pp) TXNRD1	pp	0.452	0.342		0.123
PKM (pp) PTPN1	pp	PKM (pp) PTPN1	pp	0.464	0.447		0.071
PKM (pp) HIF1A	pp	PKM (pp) HIF1A	pp	0.991	0.989	0.27
PECAM1 (pp) CCL3	pp	PECAM1 (pp) CCL3	pp	0.5	0.463		0.108
PECAM1 (pp) MYC	pp	PECAM1 (pp) MYC	pp	0.533	0.533
CYP19A1 (pp) TBXAS1	pp	CYP19A1 (pp) TBXAS1	pp	0.409	0.218	0.139
CYP19A1 (pp) CYP1B1	pp	CYP19A1 (pp) CYP1B1	pp	0.461	0.332	0.09
CYP19A1 (pp) MYC	pp	CYP19A1 (pp) MYC	pp	0.469	0.458		0.062
CYP19A1 (pp) IL6	pp	CYP19A1 (pp) IL6	pp	0.505	0.505
CYP19A1 (pp) POR	pp	CYP19A1 (pp) POR	pp	0.926	0.924	0.057
CYP19A1 (pp) IL10	pp	CYP19A1 (pp) IL10	pp	0.428	0.428
PIM1 (pp) CDKN1A	pp	PIM1 (pp) CDKN1A	pp	0.481	0.284	0.291	0.062
PIM1 (pp) HIF1A	pp	PIM1 (pp) HIF1A	pp	0.912	0.157			0.9
PIM1 (pp) MYC	pp	PIM1 (pp) MYC	pp	0.973	0.49	0.496	0.097	0.9
CDK1 (pp) CDKN1A	pp	CDK1 (pp) CDKN1A	pp	0.999	0.974	0.909	0.052	0.9
CDK1 (pp) TOP2A	pp	CDK1 (pp) TOP2A	pp	0.996	0.673	0.225	0.988
CDK1 (pp) MYC	pp	CDK1 (pp) MYC	pp	0.809	0.712	0.304	0.124
CDK1 (pp) CHEK1	pp	CDK1 (pp) CHEK1	pp	0.945	0.282	0.483	0.856
CDK1 (pp) HIF1A	pp	CDK1 (pp) HIF1A	pp	0.681	0.574	0.283
C3 (pp) IL10	pp	C3 (pp) IL10	pp	0.565	0.565
C3 (pp) ITGB2	pp	C3 (pp) ITGB2	pp	0.968	0.587	0.27	0.064	0.9
C3 (pp) TLR2	pp	C3 (pp) TLR2	pp	0.538	0.503	0.087	0.065
C3 (pp) CXCL10	pp	C3 (pp) CXCL10	pp	0.401	0.37		0.088
C3 (pp) VCAM1	pp	C3 (pp) VCAM1	pp	0.42	0.391		0.088
C3 (pp) MMP9	pp	C3 (pp) MMP9	pp	0.407	0.394		0.062
C3 (pp) ICAM1	pp	C3 (pp) ICAM1	pp	0.499	0.468		0.098
C3 (pp) IL6	pp	C3 (pp) IL6	pp	0.628	0.616		0.071
C3 (pp) TLR4	pp	C3 (pp) TLR4	pp	0.611	0.583	0.087	0.062
C3 (pp) LYZ	pp	C3 (pp) LYZ	pp	0.421	0.386		0.097
C3 (pp) C5AR1	pp	C3 (pp) C5AR1	pp	0.935	0.833	0.086	0.063	0.6
C3 (pp) CD40LG	pp	C3 (pp) CD40LG	pp	0.515	0.325	0.312
C3 (pp) APP	pp	C3 (pp) APP	pp	0.405	0.391		0.064
IKBKB (pp) MYC	pp	IKBKB (pp) MYC	pp	0.567	0.556	0.056	0.051
IKBKB (pp) CASP1	pp	IKBKB (pp) CASP1	pp	0.558	0.517	0.103	0.064
IKBKB (pp) HIF1A	pp	IKBKB (pp) HIF1A	pp	0.666	0.538	0.292	0.062
COL3A1 (pp) IL6	pp	COL3A1 (pp) IL6	pp	0.468	0.456		0.063
COL3A1 (pp) MMP9	pp	COL3A1 (pp) MMP9	pp	0.582	0.557	0.059	0.078
COL3A1 (pp) SPP1	pp	COL3A1 (pp) SPP1	pp	0.426	0.414		0.062
COL3A1 (pp) PECAM1	pp	COL3A1 (pp) PECAM1	pp	0.404	0.391		0.062
MAPK1 (pp) CHEK1	pp	MAPK1 (pp) CHEK1	pp	0.503	0.16	0.356	0.062
MAPK1 (pp) STAT3	pp	MAPK1 (pp) STAT3	pp	0.996	0.707	0.889	0.062	0.9
MAPK1 (pp) CHEK2	pp	MAPK1 (pp) CHEK2	pp	0.742	0.142	0.687	0.063
MAPK1 (pp) SNCA	pp	MAPK1 (pp) SNCA	pp	0.71	0.448	0.486	0.06
MAPK1 (pp) IL6	pp	MAPK1 (pp) IL6	pp	0.957	0.589			0.9
MAPK1 (pp) EDN1	pp	MAPK1 (pp) EDN1	pp	0.927	0.308			0.9
MAPK1 (pp) HIF1A	pp	MAPK1 (pp) HIF1A	pp	0.971	0.591	0.675		0.8
MAPK1 (pp) PRKCB	pp	MAPK1 (pp) PRKCB	pp	0.932	0.199	0.213	0.053	0.9
MAPK1 (pp) MYC	pp	MAPK1 (pp) MYC	pp	0.984	0.572	0.666		0.9
MAPK1 (pp) CASP3	pp	MAPK1 (pp) CASP3	pp	0.914	0.578	0.057	0.048	0.8
MAPK1 (pp) RUNX2	pp	MAPK1 (pp) RUNX2	pp	0.925	0.261	0.078		0.9
MAPK1 (pp) CDC25B	pp	MAPK1 (pp) CDC25B	pp	0.451	0.215	0.323	0.05
MAPK1 (pp) BCL2L1	pp	MAPK1 (pp) BCL2L1	pp	0.944	0.46		0.048	0.9
MAPK1 (pp) PIK3CG	pp	MAPK1 (pp) PIK3CG	pp	0.459	0.402	0.114	0.062
MAPK1 (pp) MMP9	pp	MAPK1 (pp) MMP9	pp	0.424	0.42		0.049
MAPK1 (pp) TOP2A	pp	MAPK1 (pp) TOP2A	pp	0.433	0.15	0.345	0.064
MAPK1 (pp) ERBB2	pp	MAPK1 (pp) ERBB2	pp	0.502	0.3	0.318
MAPK1 (pp) TP53	pp	MAPK1 (pp) TP53	pp	0.991	0.695	0.876	0.055	0.8
MAPK1 (pp) STAT1	pp	MAPK1 (pp) STAT1	pp	0.963	0.578	0.182	0.062	0.9
MAPK1 (pp) MDM2	pp	MAPK1 (pp) MDM2	pp	0.417	0.404		0.062
MAPK1 (pp) APP	pp	MAPK1 (pp) APP	pp	0.765	0.397	0.087	0.063	0.6
MAPK1 (pp) PTPN1	pp	MAPK1 (pp) PTPN1	pp	0.589	0.327	0.382	0.092
MAPK1 (pp) RAF1	pp	MAPK1 (pp) RAF1	pp	0.989	0.329	0.847	0.066	0.9
MAPK1 (pp) PTPN6	pp	MAPK1 (pp) PTPN6	pp	0.864	0.223	0.185	0.059	0.8
MAPK1 (pp) TGFB1	pp	MAPK1 (pp) TGFB1	pp	0.937	0.382	0.058	0.049	0.9
MAPK1 (pp) CCND1	pp	MAPK1 (pp) CCND1	pp	0.649	0.54	0.27
MAPK1 (pp) PKM	pp	MAPK1 (pp) PKM	pp	0.865	0.806	0.283	0.103
MAPK1 (pp) PECAM1	pp	MAPK1 (pp) PECAM1	pp	0.483	0.244	0.345
MAPK1 (pp) PPP3CA	pp	MAPK1 (pp) PPP3CA	pp	0.537	0.394	0.25	0.064
CHEK1 (pp) TOP2A	pp	CHEK1 (pp) TOP2A	pp	0.945	0.678	0.205	0.803
CHEK1 (pp) MYC	pp	CHEK1 (pp) MYC	pp	0.638	0.622		0.084
CHEK1 (pp) HIF1A	pp	CHEK1 (pp) HIF1A	pp	0.406	0.406
KYNU (pp) CD86	pp	KYNU (pp) CD86	pp	0.473	0.453		0.077
KYNU (pp) IDO1	pp	KYNU (pp) IDO1	pp	0.969	0.705			0.9
TLR4 (pp) CASP1	pp	TLR4 (pp) CASP1	pp	0.875	0.839	0.07	0.23
TLR4 (pp) MYC	pp	TLR4 (pp) MYC	pp	0.46	0.456		0.049
TLR4 (pp) EDN1	pp	TLR4 (pp) EDN1	pp	0.493	0.471		0.082
TLR4 (pp) HIF1A	pp	TLR4 (pp) HIF1A	pp	0.63	0.616	0.056	0.062
TLR4 (pp) IL6	pp	TLR4 (pp) IL6	pp	0.94	0.938		0.082
TLR4 (pp) IL10	pp	TLR4 (pp) IL10	pp	0.898	0.889	0.121
TLR4 (pp) CCL3	pp	TLR4 (pp) CCL3	pp	0.727	0.707		0.108
TLR4 (pp) NFE2L2	pp	TLR4 (pp) NFE2L2	pp	0.478	0.467		0.062
TLR4 (pp) IDO1	pp	TLR4 (pp) IDO1	pp	0.503	0.503
TLR4 (pp) SPP1	pp	TLR4 (pp) SPP1	pp	0.47	0.459		0.062
TLR4 (pp) ITGB2	pp	TLR4 (pp) ITGB2	pp	0.733	0.404	0.07	0.557
TLR4 (pp) IKBKB	pp	TLR4 (pp) IKBKB	pp	0.971	0.708	0.089		0.9
TLR4 (pp) ALOX5	pp	TLR4 (pp) ALOX5	pp	0.491	0.432		0.142
TLR4 (pp) CXCL2	pp	TLR4 (pp) CXCL2	pp	0.742	0.727		0.097
TLR4 (pp) PTPN6	pp	TLR4 (pp) PTPN6	pp	0.43	0.353	0.148	0.049
TLR4 (pp) PECAM1	pp	TLR4 (pp) PECAM1	pp	0.523	0.469		0.14
TLR4 (pp) LDLR	pp	TLR4 (pp) LDLR	pp	0.437	0.428	0.056
RUNX2 (pp) CDK1	pp	RUNX2 (pp) CDK1	pp	0.939	0.261	0.226	0.062	0.9
RUNX2 (pp) PECAM1	pp	RUNX2 (pp) PECAM1	pp	0.576	0.576
RUNX2 (pp) SPP1	pp	RUNX2 (pp) SPP1	pp	0.891	0.889		0.062
RUNX2 (pp) CDKN1A	pp	RUNX2 (pp) CDKN1A	pp	0.944	0.466			0.9
RUNX2 (pp) IL6	pp	RUNX2 (pp) IL6	pp	0.564	0.565
RUNX2 (pp) HIF1A	pp	RUNX2 (pp) HIF1A	pp	0.878	0.84	0.27
RUNX2 (pp) MMP9	pp	RUNX2 (pp) MMP9	pp	0.59	0.581		0.062
RUNX2 (pp) MYC	pp	RUNX2 (pp) MYC	pp	0.745	0.716	0.139
CDKN1A (pp) MYC	pp	CDKN1A (pp) MYC	pp	0.981	0.749	0.307		0.9
CDKN1A (pp) IL6	pp	CDKN1A (pp) IL6	pp	0.524	0.506		0.076
CDKN1A (pp) HIF1A	pp	CDKN1A (pp) HIF1A	pp	0.95	0.522			0.9
CDKN1A (pp) CHEK1	pp	CDKN1A (pp) CHEK1	pp	0.759	0.677	0.27	0.062
CD86 (pp) CD247	pp	CD86 (pp) CD247	pp	0.958	0.544		0.159	0.9
CD86 (pp) PECAM1	pp	CD86 (pp) PECAM1	pp	0.582	0.522		0.162
CD86 (pp) CCL3	pp	CD86 (pp) CCL3	pp	0.775	0.67		0.347
CD86 (pp) CXCL2	pp	CD86 (pp) CXCL2	pp	0.477	0.453		0.083
CD86 (pp) ITGB2	pp	CD86 (pp) ITGB2	pp	0.657	0.421		0.433
CD86 (pp) IL10	pp	CD86 (pp) IL10	pp	0.987	0.878		0.085	0.9
CD86 (pp) C5AR1	pp	CD86 (pp) C5AR1	pp	0.487	0.391		0.194
CD86 (pp) ALOX5	pp	CD86 (pp) ALOX5	pp	0.42	0.17		0.33
CD86 (pp) CD40LG	pp	CD86 (pp) CD40LG	pp	0.893	0.885		0.104
CD86 (pp) TLR4	pp	CD86 (pp) TLR4	pp	0.819	0.783		0.201
CD86 (pp) IL6	pp	CD86 (pp) IL6	pp	0.84	0.837		0.062
CD86 (pp) IDO1	pp	CD86 (pp) IDO1	pp	0.65	0.626		0.104
CD86 (pp) CASP1	pp	CD86 (pp) CASP1	pp	0.612	0.47		0.298
CD86 (pp) STAT1	pp	CD86 (pp) STAT1	pp	0.603	0.594		0.064
CD86 (pp) MMP9	pp	CD86 (pp) MMP9	pp	0.508	0.424		0.181
KCNMA1 (pp) TLR4	pp	KCNMA1 (pp) TLR4	pp	0.433	0.433
KCNMA1 (pp) NOS3	pp	KCNMA1 (pp) NOS3	pp	0.443	0.431		0.062
KCNMA1 (pp) TRPV4	pp	KCNMA1 (pp) TRPV4	pp	0.69	0.69
NOS3 (pp) TRPV4	pp	NOS3 (pp) TRPV4	pp	0.573	0.573
NOS3 (pp) PECAM1	pp	NOS3 (pp) PECAM1	pp	0.754	0.742		0.085
NOS3 (pp) LDLR	pp	NOS3 (pp) LDLR	pp	0.456	0.456
NOS3 (pp) SELE	pp	NOS3 (pp) SELE	pp	0.693	0.681		0.08
NOS3 (pp) HSPA5	pp	NOS3 (pp) HSPA5	pp	0.415	0.398	0.056	0.053
NOS3 (pp) SPP1	pp	NOS3 (pp) SPP1	pp	0.414	0.414
NOS3 (pp) PTPN1	pp	NOS3 (pp) PTPN1	pp	0.444	0.425	0.066	0.048
NOS3 (pp) IKBKB	pp	NOS3 (pp) IKBKB	pp	0.438	0.416	0.077
NOS3 (pp) IL10	pp	NOS3 (pp) IL10	pp	0.643	0.643
NOS3 (pp) MMP9	pp	NOS3 (pp) MMP9	pp	0.665	0.658		0.062
NOS3 (pp) IL6	pp	NOS3 (pp) IL6	pp	0.724	0.718		0.062
NOS3 (pp) CASP3	pp	NOS3 (pp) CASP3	pp	0.682	0.683
NOS3 (pp) PTGS1	pp	NOS3 (pp) PTGS1	pp	0.556	0.501	0.142	0.048
NOS3 (pp) PRKCB	pp	NOS3 (pp) PRKCB	pp	0.471	0.46		0.062
NOS3 (pp) HIF1A	pp	NOS3 (pp) HIF1A	pp	0.968	0.702			0.9
NOS3 (pp) EDN1	pp	NOS3 (pp) EDN1	pp	0.863	0.864
NOS3 (pp) TLR4	pp	NOS3 (pp) TLR4	pp	0.566	0.557		0.062
NOS3 (pp) NFE2L2	pp	NOS3 (pp) NFE2L2	pp	0.556	0.556
NOS3 (pp) BCL2L1	pp	NOS3 (pp) BCL2L1	pp	0.408	0.408
CD40LG (pp) IL6	pp	CD40LG (pp) IL6	pp	0.761	0.761
CD40LG (pp) IDO1	pp	CD40LG (pp) IDO1	pp	0.457	0.457
CD40LG (pp) MMP9	pp	CD40LG (pp) MMP9	pp	0.514	0.506	0.057
CD40LG (pp) IKBKB	pp	CD40LG (pp) IKBKB	pp	0.467	0.459	0.056
CD40LG (pp) TLR4	pp	CD40LG (pp) TLR4	pp	0.778	0.773		0.062
CD40LG (pp) CASP1	pp	CD40LG (pp) CASP1	pp	0.414	0.369	0.056	0.096
CD40LG (pp) PECAM1	pp	CD40LG (pp) PECAM1	pp	0.417	0.395		0.076
CD40LG (pp) CCL3	pp	CD40LG (pp) CCL3	pp	0.63	0.619		0.069
CD40LG (pp) ITGB2	pp	CD40LG (pp) ITGB2	pp	0.972	0.707		0.122	0.9
CD40LG (pp) IL10	pp	CD40LG (pp) IL10	pp	0.863	0.863
IDO1 (pp) CYP1B1	pp	IDO1 (pp) CYP1B1	pp	0.927	0.3			0.9
AKR1B1 (pp) IL6	pp	AKR1B1 (pp) IL6	pp	0.4	0.401
AKR1B1 (pp) PRKCB	pp	AKR1B1 (pp) PRKCB	pp	0.456	0.456
AKR1B1 (pp) AKR1C3	pp	AKR1B1 (pp) AKR1C3	pp	0.906	0.076			0.9
AKR1B1 (pp) GLB1	pp	AKR1B1 (pp) GLB1	pp	0.906	0.074		0.052	0.9
AKR1B1 (pp) CASP3	pp	AKR1B1 (pp) CASP3	pp	0.401	0.39	0.059
AKR1B1 (pp) PTPN1	pp	AKR1B1 (pp) PTPN1	pp	0.48	0.469		0.062
AKR1B1 (pp) NOS3	pp	AKR1B1 (pp) NOS3	pp	0.476	0.476
AKR1B1 (pp) MGAM	pp	AKR1B1 (pp) MGAM	pp	0.66	0.66
CXCL2 (pp) CASP1	pp	CXCL2 (pp) CASP1	pp	0.548	0.514		0.109
CXCL2 (pp) PECAM1	pp	CXCL2 (pp) PECAM1	pp	0.452	0.44		0.062
CXCL2 (pp) CCL3	pp	CXCL2 (pp) CCL3	pp	0.983	0.802		0.233	0.9
UCHL1 (pp) SNCA	pp	UCHL1 (pp) SNCA	pp	0.984	0.839		0.092	0.9
UCHL1 (pp) CDK1	pp	UCHL1 (pp) CDK1	pp	0.767	0.651	0.345	0.062
UCHL1 (pp) MAP1B	pp	UCHL1 (pp) MAP1B	pp	0.448	0.181		0.354
UCHL1 (pp) APP	pp	UCHL1 (pp) APP	pp	0.734	0.474	0.486	0.096
UCHL1 (pp) PECAM1	pp	UCHL1 (pp) PECAM1	pp	0.407	0.407
ICAM1 (pp) PECAM1	pp	ICAM1 (pp) PECAM1	pp	0.87	0.863		0.086
ICAM1 (pp) VCAM1	pp	ICAM1 (pp) VCAM1	pp	0.93	0.928		0.069
ICAM1 (pp) ERBB2	pp	ICAM1 (pp) ERBB2	pp	0.424	0.425
ICAM1 (pp) NOS3	pp	ICAM1 (pp) NOS3	pp	0.731	0.731
ICAM1 (pp) LDLR	pp	ICAM1 (pp) LDLR	pp	0.635	0.635
ICAM1 (pp) CD247	pp	ICAM1 (pp) CD247	pp	0.4	0.391		0.056
ICAM1 (pp) CXCL10	pp	ICAM1 (pp) CXCL10	pp	0.739	0.708		0.146
ICAM1 (pp) IKBKB	pp	ICAM1 (pp) IKBKB	pp	0.536	0.526		0.062
ICAM1 (pp) CASP3	pp	ICAM1 (pp) CASP3	pp	0.643	0.643
ICAM1 (pp) ITGB2	pp	ICAM1 (pp) ITGB2	pp	0.999	0.989	0.835	0.114	0.9
ICAM1 (pp) ALOX5	pp	ICAM1 (pp) ALOX5	pp	0.419	0.408		0.06
ICAM1 (pp) SELE	pp	ICAM1 (pp) SELE	pp	0.916	0.915		0.061
ICAM1 (pp) CXCL2	pp	ICAM1 (pp) CXCL2	pp	0.712	0.668		0.171
ICAM1 (pp) CD86	pp	ICAM1 (pp) CD86	pp	0.98	0.8		0.09	0.9
ICAM1 (pp) IL10	pp	ICAM1 (pp) IL10	pp	0.976	0.775			0.9
ICAM1 (pp) MYC	pp	ICAM1 (pp) MYC	pp	0.473	0.467		0.052
ICAM1 (pp) TLR4	pp	ICAM1 (pp) TLR4	pp	0.796	0.786		0.084
ICAM1 (pp) BCL2L1	pp	ICAM1 (pp) BCL2L1	pp	0.504	0.504
ICAM1 (pp) TP53	pp	ICAM1 (pp) TP53	pp	0.568	0.559		0.062
ICAM1 (pp) NFE2L2	pp	ICAM1 (pp) NFE2L2	pp	0.412	0.413
ICAM1 (pp) C5AR1	pp	ICAM1 (pp) C5AR1	pp	0.468	0.455		0.064
ICAM1 (pp) CCL3	pp	ICAM1 (pp) CCL3	pp	0.717	0.693		0.119
ICAM1 (pp) STAT1	pp	ICAM1 (pp) STAT1	pp	0.609	0.6		0.061
ICAM1 (pp) IL6	pp	ICAM1 (pp) IL6	pp	0.89	0.876		0.152
ICAM1 (pp) CD40LG	pp	ICAM1 (pp) CD40LG	pp	0.709	0.709
ICAM1 (pp) HIF1A	pp	ICAM1 (pp) HIF1A	pp	0.654	0.544	0.273
ICAM1 (pp) EDN1	pp	ICAM1 (pp) EDN1	pp	0.697	0.689		0.065
ICAM1 (pp) SPP1	pp	ICAM1 (pp) SPP1	pp	0.538	0.538
ICAM1 (pp) CXCL11	pp	ICAM1 (pp) CXCL11	pp	0.542	0.525		0.076
ICAM1 (pp) CASP1	pp	ICAM1 (pp) CASP1	pp	0.579	0.539		0.125
ICAM1 (pp) MMP9	pp	ICAM1 (pp) MMP9	pp	0.781	0.769		0.093
ICAM1 (pp) AKR1B1	pp	ICAM1 (pp) AKR1B1	pp	0.406	0.407
ICAM1 (pp) IDO1	pp	ICAM1 (pp) IDO1	pp	0.408	0.391		0.069
ICAM1 (pp) PLAU	pp	ICAM1 (pp) PLAU	pp	0.437	0.402		0.098
ODC1 (pp) MYC	pp	ODC1 (pp) MYC	pp	0.765	0.711	0.173	0.097
ODC1 (pp) PSME3	pp	ODC1 (pp) PSME3	pp	0.914	0.155		0.065	0.9
ODC1 (pp) TP53	pp	ODC1 (pp) TP53	pp	0.51	0.504		0.054
ODC1 (pp) NQO1	pp	ODC1 (pp) NQO1	pp	0.89	0.475			0.8
PLAU (pp) LDLR	pp	PLAU (pp) LDLR	pp	0.434	0.41	0.056	0.065
PLAU (pp) ITGB2	pp	PLAU (pp) ITGB2	pp	0.92	0.219		0.063	0.9
PLAU (pp) PECAM1	pp	PLAU (pp) PECAM1	pp	0.404	0.391		0.062
PLAU (pp) IL6	pp	PLAU (pp) IL6	pp	0.553	0.506		0.134
PLAU (pp) HIF1A	pp	PLAU (pp) HIF1A	pp	0.471	0.458		0.065
PLAU (pp) SPP1	pp	PLAU (pp) SPP1	pp	0.485	0.457	0.056	0.077
PLAU (pp) MYC	pp	PLAU (pp) MYC	pp	0.583	0.534	0.111	0.076
PLAU (pp) EDN1	pp	PLAU (pp) EDN1	pp	0.413	0.391		0.076
ALOX5 (pp) CCL3	pp	ALOX5 (pp) CCL3	pp	0.522	0.485		0.111
ALOX5 (pp) CXCL2	pp	ALOX5 (pp) CXCL2	pp	0.499	0.5
ALOX5 (pp) IL6	pp	ALOX5 (pp) IL6	pp	0.601	0.601
ALOX5 (pp) IL10	pp	ALOX5 (pp) IL10	pp	0.517	0.517
ALOX5 (pp) TBXAS1	pp	ALOX5 (pp) TBXAS1	pp	0.6	0.564		0.12
ALOX5 (pp) ITGB2	pp	ALOX5 (pp) ITGB2	pp	0.626	0.207		0.548
ABCG2 (pp) STAT3	pp	ABCG2 (pp) STAT3	pp	0.47	0.47
ABCG2 (pp) MYC	pp	ABCG2 (pp) MYC	pp	0.568	0.568
ABCG2 (pp) BCL2L1	pp	ABCG2 (pp) BCL2L1	pp	0.455	0.455
ABCG2 (pp) HIF1A	pp	ABCG2 (pp) HIF1A	pp	0.504	0.504
ABCG2 (pp) CES1	pp	ABCG2 (pp) CES1	pp	0.453	0.334	0.213
ABCG2 (pp) CASP3	pp	ABCG2 (pp) CASP3	pp	0.504	0.5		0.049
ABCG2 (pp) ABCC1	pp	ABCG2 (pp) ABCC1	pp	0.932	0.924	0.135	0.062
ABCG2 (pp) SLC22A5	pp	ABCG2 (pp) SLC22A5	pp	0.633	0.603	0.102	0.054
ABCG2 (pp) AHR	pp	ABCG2 (pp) AHR	pp	0.504	0.504
ABCG2 (pp) ERBB2	pp	ABCG2 (pp) ERBB2	pp	0.565	0.561		0.051
ABCG2 (pp) TOP1	pp	ABCG2 (pp) TOP1	pp	0.626	0.626
ABCG2 (pp) CYP1B1	pp	ABCG2 (pp) CYP1B1	pp	0.423	0.415	0.056
ABCG2 (pp) TP53	pp	ABCG2 (pp) TP53	pp	0.595	0.595
ABCG2 (pp) PECAM1	pp	ABCG2 (pp) PECAM1	pp	0.459	0.459
PRKCB (pp) PIK3CG	pp	PRKCB (pp) PIK3CG	pp	0.688	0.555	0.27	0.116
PRKCB (pp) TOP2A	pp	PRKCB (pp) TOP2A	pp	0.577	0.047	0.574
PRKCB (pp) CD40LG	pp	PRKCB (pp) CD40LG	pp	0.473	0.451	0.056	0.064
PRKCB (pp) TRPV4	pp	PRKCB (pp) TRPV4	pp	0.802	0.053			0.8
PRKCB (pp) ITGB2	pp	PRKCB (pp) ITGB2	pp	0.423	0.141	0.282	0.139
PRKCB (pp) ABCC1	pp	PRKCB (pp) ABCC1	pp	0.402	0.389		0.062
PRKCB (pp) IKBKB	pp	PRKCB (pp) IKBKB	pp	0.973	0.211	0.689		0.9
PRKCB (pp) CASP3	pp	PRKCB (pp) CASP3	pp	0.855	0.307			0.8
PRKCB (pp) NFE2L2	pp	PRKCB (pp) NFE2L2	pp	0.911	0.155			0.9
BAX (pp) RUNX2	pp	BAX (pp) RUNX2	pp	0.915	0.194			0.9
BAX (pp) BAK1	pp	BAX (pp) BAK1	pp	0.981	0.28	0.753	0.088	0.9
BAX (pp) CASP3	pp	BAX (pp) CASP3	pp	0.899	0.845	0.374
BAX (pp) BCL2L1	pp	BAX (pp) BCL2L1	pp	0.993	0.279	0.913	0.047	0.9
BAX (pp) HIF1A	pp	BAX (pp) HIF1A	pp	0.404	0.391	0.063
BAX (pp) CDKN1A	pp	BAX (pp) CDKN1A	pp	0.515	0.501		0.069
BAX (pp) HSPA5	pp	BAX (pp) HSPA5	pp	0.459	0.459
BAX (pp) MMP9	pp	BAX (pp) MMP9	pp	0.451	0.451
BAX (pp) IL6	pp	BAX (pp) IL6	pp	0.459	0.459
BAX (pp) MYC	pp	BAX (pp) MYC	pp	0.418	0.409	0.057
BAX (pp) CASP1	pp	BAX (pp) CASP1	pp	0.416	0.319	0.178
BAX (pp) SNCA	pp	BAX (pp) SNCA	pp	0.503	0.165	0.43
BAX (pp) NFE2L2	pp	BAX (pp) NFE2L2	pp	0.469	0.469
NFE2L2 (pp) POR	pp	NFE2L2 (pp) POR	pp	0.911	0.15			0.9
NFE2L2 (pp) HIF1A	pp	NFE2L2 (pp) HIF1A	pp	0.639	0.592		0.152
NFE2L2 (pp) IL6	pp	NFE2L2 (pp) IL6	pp	0.634	0.634
NFE2L2 (pp) MYC	pp	NFE2L2 (pp) MYC	pp	0.758	0.509	0.528
NFE2L2 (pp) CASP1	pp	NFE2L2 (pp) CASP1	pp	0.63	0.341	0.462
NFE2L2 (pp) TXNRD1	pp	NFE2L2 (pp) TXNRD1	pp	0.661	0.662
NFE2L2 (pp) IKBKB	pp	NFE2L2 (pp) IKBKB	pp	0.429	0.391	0.101
NFE2L2 (pp) IL10	pp	NFE2L2 (pp) IL10	pp	0.544	0.545
NFE2L2 (pp) CDKN1A	pp	NFE2L2 (pp) CDKN1A	pp	0.81	0.74	0.285	0.06
ERBB2 (pp) CASP3	pp	ERBB2 (pp) CASP3	pp	0.696	0.691	0.06
ERBB2 (pp) ACPP	pp	ERBB2 (pp) ACPP	pp	0.524	0.15	0.463
ERBB2 (pp) IL10	pp	ERBB2 (pp) IL10	pp	0.469	0.469
ERBB2 (pp) ABCC1	pp	ERBB2 (pp) ABCC1	pp	0.417	0.417
ERBB2 (pp) MYC	pp	ERBB2 (pp) MYC	pp	0.831	0.81	0.13	0.062
ERBB2 (pp) IL6	pp	ERBB2 (pp) IL6	pp	0.965	0.673			0.9
ERBB2 (pp) HIF1A	pp	ERBB2 (pp) HIF1A	pp	0.708	0.708
ERBB2 (pp) CCND3	pp	ERBB2 (pp) CCND3	pp	0.474	0.464	0.06
ERBB2 (pp) CHEK2	pp	ERBB2 (pp) CHEK2	pp	0.442	0.276	0.261
ERBB2 (pp) PECAM1	pp	ERBB2 (pp) PECAM1	pp	0.564	0.564
ERBB2 (pp) BCL2L1	pp	ERBB2 (pp) BCL2L1	pp	0.683	0.683
ERBB2 (pp) CD247	pp	ERBB2 (pp) CD247	pp	0.556	0.556
ERBB2 (pp) PTPN6	pp	ERBB2 (pp) PTPN6	pp	0.485	0.181	0.397
ERBB2 (pp) HSPA5	pp	ERBB2 (pp) HSPA5	pp	0.467	0.39	0.163
ERBB2 (pp) CTSB	pp	ERBB2 (pp) CTSB	pp	0.414	0.414
ERBB2 (pp) PTPN1	pp	ERBB2 (pp) PTPN1	pp	0.47	0.403	0.15
ERBB2 (pp) TOP2A	pp	ERBB2 (pp) TOP2A	pp	0.706	0.706
ERBB2 (pp) TOP1	pp	ERBB2 (pp) TOP1	pp	0.562	0.518	0.13
ERBB2 (pp) CD86	pp	ERBB2 (pp) CD86	pp	0.418	0.418
ERBB2 (pp) MMP9	pp	ERBB2 (pp) MMP9	pp	0.724	0.724
ERBB2 (pp) SPP1	pp	ERBB2 (pp) SPP1	pp	0.493	0.45	0.117
ERBB2 (pp) CDKN1A	pp	ERBB2 (pp) CDKN1A	pp	0.559	0.56
ERBB2 (pp) PIK3CG	pp	ERBB2 (pp) PIK3CG	pp	0.498	0.489	0.058
ERBB2 (pp) PLAU	pp	ERBB2 (pp) PLAU	pp	0.51	0.503		0.056
ERBB2 (pp) STAT1	pp	ERBB2 (pp) STAT1	pp	0.8	0.48	0.624	0.062
ERBB2 (pp) CYP19A1	pp	ERBB2 (pp) CYP19A1	pp	0.802	0.802
GOT2 (pp) GGT5	pp	GOT2 (pp) GGT5	pp	0.599	0.599
GOT2 (pp) PKM	pp	GOT2 (pp) PKM	pp	0.62	0.553		0.185
GOT2 (pp) MGAM	pp	GOT2 (pp) MGAM	pp	0.468	0.192	0.369
GOT2 (pp) TLR4	pp	GOT2 (pp) TLR4	pp	0.423	0.411		0.062
GOT2 (pp) AKR1B1	pp	GOT2 (pp) AKR1B1	pp	0.405	0.214	0.145	0.186
GOT2 (pp) IL6	pp	GOT2 (pp) IL6	pp	0.509	0.509
TOP1 (pp) CHEK2	pp	TOP1 (pp) CHEK2	pp	0.729	0.723		0.062
TOP1 (pp) CHEK1	pp	TOP1 (pp) CHEK1	pp	0.854	0.82	0.205	0.062
TOP1 (pp) HIF1A	pp	TOP1 (pp) HIF1A	pp	0.473	0.461		0.063
TOP1 (pp) MYC	pp	TOP1 (pp) MYC	pp	0.667	0.614	0.157	0.059
TOP1 (pp) ABCC1	pp	TOP1 (pp) ABCC1	pp	0.43	0.409	0.076
TOP1 (pp) TOP2A	pp	TOP1 (pp) TOP2A	pp	0.993	0.919	0.919	0.112
TOP1 (pp) CDKN1A	pp	TOP1 (pp) CDKN1A	pp	0.44	0.4	0.105
TOP1 (pp) CDK1	pp	TOP1 (pp) CDK1	pp	0.524	0.491	0.056	0.09
CASP3 (pp) SNCA	pp	CASP3 (pp) SNCA	pp	0.575	0.575
CASP3 (pp) CHEK1	pp	CASP3 (pp) CHEK1	pp	0.668	0.661		0.062
CASP3 (pp) CASP1	pp	CASP3 (pp) CASP1	pp	0.928	0.315			0.9
CASP3 (pp) CHEK2	pp	CASP3 (pp) CHEK2	pp	0.637	0.63		0.062
CASP3 (pp) NFE2L2	pp	CASP3 (pp) NFE2L2	pp	0.712	0.65	0.213
CASP3 (pp) CD40LG	pp	CASP3 (pp) CD40LG	pp	0.403	0.394	0.056
CASP3 (pp) IL6	pp	CASP3 (pp) IL6	pp	0.836	0.837
CASP3 (pp) HIF1A	pp	CASP3 (pp) HIF1A	pp	0.72	0.718		0.049
CASP3 (pp) EDN1	pp	CASP3 (pp) EDN1	pp	0.54	0.541
CASP3 (pp) TLR4	pp	CASP3 (pp) TLR4	pp	0.69	0.681	0.07
CASP3 (pp) MYC	pp	CASP3 (pp) MYC	pp	0.793	0.794
CASP3 (pp) ABCC1	pp	CASP3 (pp) ABCC1	pp	0.422	0.413		0.057
CASP3 (pp) TXNRD1	pp	CASP3 (pp) TXNRD1	pp	0.413	0.403		0.058
CASP3 (pp) IL10	pp	CASP3 (pp) IL10	pp	0.7	0.701
CASP3 (pp) BAK1	pp	CASP3 (pp) BAK1	pp	0.669	0.607	0.178	0.06
CASP3 (pp) CDK1	pp	CASP3 (pp) CDK1	pp	0.749	0.738		0.085
CASP3 (pp) RUNX2	pp	CASP3 (pp) RUNX2	pp	0.586	0.586
CASP3 (pp) IKBKB	pp	CASP3 (pp) IKBKB	pp	0.63	0.605	0.103
CASP3 (pp) CCL3	pp	CASP3 (pp) CCL3	pp	0.416	0.416
CASP3 (pp) MMP9	pp	CASP3 (pp) MMP9	pp	0.772	0.767		0.063
CASP3 (pp) CYP19A1	pp	CASP3 (pp) CYP19A1	pp	0.426	0.427
CASP3 (pp) CYP1B1	pp	CASP3 (pp) CYP1B1	pp	0.464	0.464
CASP3 (pp) TOP1	pp	CASP3 (pp) TOP1	pp	0.964	0.559	0.264		0.9
CASP3 (pp) HSPA5	pp	CASP3 (pp) HSPA5	pp	0.824	0.801	0.153
CASP3 (pp) CD86	pp	CASP3 (pp) CD86	pp	0.409	0.409
CASP3 (pp) CDKN1A	pp	CASP3 (pp) CDKN1A	pp	0.994	0.883	0.77		0.8
CASP3 (pp) STAT1	pp	CASP3 (pp) STAT1	pp	0.701	0.599	0.271	0.063
CASP3 (pp) SPP1	pp	CASP3 (pp) SPP1	pp	0.588	0.46	0.27
CASP3 (pp) CTSB	pp	CASP3 (pp) CTSB	pp	0.639	0.633	0.058
CASP3 (pp) NQO1	pp	CASP3 (pp) NQO1	pp	0.596	0.597
CASP3 (pp) SELE	pp	CASP3 (pp) SELE	pp	0.422	0.423
CASP3 (pp) PKM	pp	CASP3 (pp) PKM	pp	0.497	0.417	0.173
CASP3 (pp) PECAM1	pp	CASP3 (pp) PECAM1	pp	0.72	0.72
CASP3 (pp) CCND3	pp	CASP3 (pp) CCND3	pp	0.538	0.538
TGFB1 (pp) VCAM1	pp	TGFB1 (pp) VCAM1	pp	0.529	0.525		0.049
TGFB1 (pp) CCND1	pp	TGFB1 (pp) CCND1	pp	0.544	0.544
TGFB1 (pp) NOS3	pp	TGFB1 (pp) NOS3	pp	0.481	0.481
TGFB1 (pp) PECAM1	pp	TGFB1 (pp) PECAM1	pp	0.555	0.556
TGFB1 (pp) APP	pp	TGFB1 (pp) APP	pp	0.811	0.32	0.734
TGFB1 (pp) STAT1	pp	TGFB1 (pp) STAT1	pp	0.467	0.406	0.14
TGFB1 (pp) TLR2	pp	TGFB1 (pp) TLR2	pp	0.523	0.444	0.144	0.08
TGFB1 (pp) CD86	pp	TGFB1 (pp) CD86	pp	0.47	0.45		0.076
TGFB1 (pp) MMP9	pp	TGFB1 (pp) MMP9	pp	0.991	0.763	0.634	0.085	0.9
TGFB1 (pp) CCL2	pp	TGFB1 (pp) CCL2	pp	0.655	0.653		0.049
TGFB1 (pp) IDO1	pp	TGFB1 (pp) IDO1	pp	0.4	0.4
TGFB1 (pp) TP53	pp	TGFB1 (pp) TP53	pp	0.729	0.636	0.27	0.062
TGFB1 (pp) COL3A1	pp	TGFB1 (pp) COL3A1	pp	0.577	0.559	0.08
TGFB1 (pp) CDKN1A	pp	TGFB1 (pp) CDKN1A	pp	0.461	0.441		0.077
TGFB1 (pp) PLAU	pp	TGFB1 (pp) PLAU	pp	0.439	0.417		0.077
TGFB1 (pp) SPP1	pp	TGFB1 (pp) SPP1	pp	0.604	0.605
TGFB1 (pp) ICAM1	pp	TGFB1 (pp) ICAM1	pp	0.538	0.51		0.097
TGFB1 (pp) ERBB2	pp	TGFB1 (pp) ERBB2	pp	0.568	0.496	0.18
TGFB1 (pp) CXCL10	pp	TGFB1 (pp) CXCL10	pp	0.458	0.459
TGFB1 (pp) IL10	pp	TGFB1 (pp) IL10	pp	0.977	0.789			0.9
TGFB1 (pp) CCL3	pp	TGFB1 (pp) CCL3	pp	0.574	0.458	0.213	0.083
TGFB1 (pp) CASP3	pp	TGFB1 (pp) CASP3	pp	0.578	0.579
TGFB1 (pp) SERPINE1	pp	TGFB1 (pp) SERPINE1	pp	0.745	0.733		0.088
TGFB1 (pp) HIF1A	pp	TGFB1 (pp) HIF1A	pp	0.654	0.581	0.209
TGFB1 (pp) EDN1	pp	TGFB1 (pp) EDN1	pp	0.74	0.74
TGFB1 (pp) IL6	pp	TGFB1 (pp) IL6	pp	0.99	0.902		0.065	0.9
TGFB1 (pp) RUNX2	pp	TGFB1 (pp) RUNX2	pp	0.568	0.548		0.085
TGFB1 (pp) TGFB3	pp	TGFB1 (pp) TGFB3	pp	0.906	0.108			0.9
TGFB1 (pp) TLR4	pp	TGFB1 (pp) TLR4	pp	0.568	0.545	0.057	0.076
TGFB1 (pp) MYC	pp	TGFB1 (pp) MYC	pp	0.54	0.514	0.061	0.075
TGFB1 (pp) CD80	pp	TGFB1 (pp) CD80	pp	0.429	0.429
TGFB1 (pp) STAT3	pp	TGFB1 (pp) STAT3	pp	0.963	0.585	0.182		0.9
AHR (pp) STAT1	pp	AHR (pp) STAT1	pp	0.99	0.988	0.182	0.062
AHR (pp) HIF1A	pp	AHR (pp) HIF1A	pp	0.445	0.431		0.065
AHR (pp) TLR4	pp	AHR (pp) TLR4	pp	0.421	0.402		0.073
AHR (pp) IL6	pp	AHR (pp) IL6	pp	0.665	0.655		0.069
AHR (pp) TP53	pp	AHR (pp) TP53	pp	0.518	0.518
AHR (pp) STAT3	pp	AHR (pp) STAT3	pp	0.662	0.631	0.102	0.062
AHR (pp) IDO1	pp	AHR (pp) IDO1	pp	0.857	0.857
AHR (pp) NQO1	pp	AHR (pp) NQO1	pp	0.688	0.688
AHR (pp) MYC	pp	AHR (pp) MYC	pp	0.529	0.529
AHR (pp) CYP1B1	pp	AHR (pp) CYP1B1	pp	0.924	0.894	0.273	0.096
AHR (pp) CYP19A1	pp	AHR (pp) CYP19A1	pp	0.478	0.479
AHR (pp) KYNU	pp	AHR (pp) KYNU	pp	0.415	0.402		0.063
AHR (pp) NFE2L2	pp	AHR (pp) NFE2L2	pp	0.724	0.636	0.273
AHR (pp) IL10	pp	AHR (pp) IL10	pp	0.609	0.61
PTPN6 (pp) PECAM1	pp	PTPN6 (pp) PECAM1	pp	0.988	0.402	0.907	0.076	0.8
CASP1 (pp) CCL3	pp	CASP1 (pp) CCL3	pp	0.559	0.495		0.164
CASP1 (pp) HIF1A	pp	CASP1 (pp) HIF1A	pp	0.41	0.41
AHSA1 (pp) HSPA5	pp	AHSA1 (pp) HSPA5	pp	0.615	0.341	0.356	0.167
AHSA1 (pp) HSPB1	pp	AHSA1 (pp) HSPB1	pp	0.496	0.496
AHSA1 (pp) HIF1A	pp	AHSA1 (pp) HIF1A	pp	0.529	0.529
HMOX1 (pp) IL6	pp	HMOX1 (pp) IL6	pp	0.787	0.781		0.073
HMOX1 (pp) STAT1	pp	HMOX1 (pp) STAT1	pp	0.455	0.455
HMOX1 (pp) KCNMA1	pp	HMOX1 (pp) KCNMA1	pp	0.409	0.409
HMOX1 (pp) EDN1	pp	HMOX1 (pp) EDN1	pp	0.603	0.603
HMOX1 (pp) HIF1A	pp	HMOX1 (pp) HIF1A	pp	0.697	0.698
HMOX1 (pp) BCL2L1	pp	HMOX1 (pp) BCL2L1	pp	0.566	0.566
HMOX1 (pp) NFE2L2	pp	HMOX1 (pp) NFE2L2	pp	0.991	0.916			0.9
HMOX1 (pp) POR	pp	HMOX1 (pp) POR	pp	0.908	0.865	0.325	0.073
HMOX1 (pp) MYC	pp	HMOX1 (pp) MYC	pp	0.426	0.427
HMOX1 (pp) APP	pp	HMOX1 (pp) APP	pp	0.465	0.466
HMOX1 (pp) STAT3	pp	HMOX1 (pp) STAT3	pp	0.714	0.714
HMOX1 (pp) TP53	pp	HMOX1 (pp) TP53	pp	0.619	0.611		0.062
HMOX1 (pp) TLR4	pp	HMOX1 (pp) TLR4	pp	0.674	0.655		0.096
HMOX1 (pp) CASP1	pp	HMOX1 (pp) CASP1	pp	0.488	0.469		0.076
HMOX1 (pp) MMP9	pp	HMOX1 (pp) MMP9	pp	0.637	0.619		0.088
HMOX1 (pp) AKR1B1	pp	HMOX1 (pp) AKR1B1	pp	0.404	0.404
HMOX1 (pp) CYP1B1	pp	HMOX1 (pp) CYP1B1	pp	0.452	0.416		0.101
HMOX1 (pp) CDKN1A	pp	HMOX1 (pp) CDKN1A	pp	0.44	0.419		0.076
HMOX1 (pp) CCL2	pp	HMOX1 (pp) CCL2	pp	0.686	0.668		0.095
HMOX1 (pp) SPP1	pp	HMOX1 (pp) SPP1	pp	0.505	0.494		0.062
HMOX1 (pp) BAX	pp	HMOX1 (pp) BAX	pp	0.514	0.503		0.063
HMOX1 (pp) ICAM1	pp	HMOX1 (pp) ICAM1	pp	0.666	0.653		0.077
HMOX1 (pp) SNCA	pp	HMOX1 (pp) SNCA	pp	0.459	0.46
HMOX1 (pp) GSR	pp	HMOX1 (pp) GSR	pp	0.768	0.742	0.098	0.083
HMOX1 (pp) TGFB1	pp	HMOX1 (pp) TGFB1	pp	0.454	0.427		0.088
HMOX1 (pp) VCAM1	pp	HMOX1 (pp) VCAM1	pp	0.624	0.617		0.062
HMOX1 (pp) IKBKB	pp	HMOX1 (pp) IKBKB	pp	0.423	0.414	0.056
HMOX1 (pp) TRPV4	pp	HMOX1 (pp) TRPV4	pp	0.45	0.433		0.07
HMOX1 (pp) CXCL10	pp	HMOX1 (pp) CXCL10	pp	0.487	0.474		0.065
HMOX1 (pp) NOS3	pp	HMOX1 (pp) NOS3	pp	0.787	0.752	0.177
HMOX1 (pp) MT2A	pp	HMOX1 (pp) MT2A	pp	0.445	0.434		0.061
HMOX1 (pp) AKR1C1	pp	HMOX1 (pp) AKR1C1	pp	0.47	0.471
HMOX1 (pp) CCND1	pp	HMOX1 (pp) CCND1	pp	0.457	0.458
HMOX1 (pp) PECAM1	pp	HMOX1 (pp) PECAM1	pp	0.451	0.451
HMOX1 (pp) HSPB1	pp	HMOX1 (pp) HSPB1	pp	0.519	0.509		0.062
HMOX1 (pp) CCL3	pp	HMOX1 (pp) CCL3	pp	0.405	0.38		0.081
HMOX1 (pp) IL10	pp	HMOX1 (pp) IL10	pp	0.695	0.696
HMOX1 (pp) CXCL2	pp	HMOX1 (pp) CXCL2	pp	0.411	0.394		0.069
HMOX1 (pp) HSPA5	pp	HMOX1 (pp) HSPA5	pp	0.637	0.637
HMOX1 (pp) AHR	pp	HMOX1 (pp) AHR	pp	0.52	0.51		0.062
HMOX1 (pp) SERPINE1	pp	HMOX1 (pp) SERPINE1	pp	0.523	0.5		0.085
HMOX1 (pp) TLR2	pp	HMOX1 (pp) TLR2	pp	0.598	0.577		0.089
HMOX1 (pp) ALOX5	pp	HMOX1 (pp) ALOX5	pp	0.415	0.404		0.06
HMOX1 (pp) NQO1	pp	HMOX1 (pp) NQO1	pp	0.916	0.915		0.058
HMOX1 (pp) CASP3	pp	HMOX1 (pp) CASP3	pp	0.762	0.762
HMOX1 (pp) TXNRD1	pp	HMOX1 (pp) TXNRD1	pp	0.739	0.706	0.128	0.066
HMOX1 (pp) SELE	pp	HMOX1 (pp) SELE	pp	0.509	0.509
FCER2 (pp) CD86	pp	FCER2 (pp) CD86	pp	0.948	0.272		0.345	0.9
FCER2 (pp) ICAM1	pp	FCER2 (pp) ICAM1	pp	0.938	0.392		0.075	0.9
FCER2 (pp) IL10	pp	FCER2 (pp) IL10	pp	0.929	0.324			0.9
FCER2 (pp) HMGCR	pp	FCER2 (pp) HMGCR	pp	0.412	0.413
FCER2 (pp) ITGB2	pp	FCER2 (pp) ITGB2	pp	0.947	0.17	0.213	0.292	0.9
FCER2 (pp) STAT3	pp	FCER2 (pp) STAT3	pp	0.674	0.109			0.65
FCER2 (pp) CD80	pp	FCER2 (pp) CD80	pp	0.934	0.215		0.232	0.9
FCER2 (pp) VCAM1	pp	FCER2 (pp) VCAM1	pp	0.911	0.129		0.062	0.9
TOP2A (pp) MYC	pp	TOP2A (pp) MYC	pp	0.604	0.511	0.129	0.145
CCND1 (pp) ABCG2	pp	CCND1 (pp) ABCG2	pp	0.469	0.469
CCND1 (pp) CDK1	pp	CCND1 (pp) CDK1	pp	0.992	0.862	0.805	0.096	0.72
CCND1 (pp) CCND2	pp	CCND1 (pp) CCND2	pp	0.905	0.073		0.062	0.9
CCND1 (pp) IKBKB	pp	CCND1 (pp) IKBKB	pp	0.556	0.556
CCND1 (pp) ERBB2	pp	CCND1 (pp) ERBB2	pp	0.885	0.822	0.345	0.099
CCND1 (pp) IL10	pp	CCND1 (pp) IL10	pp	0.431	0.431
CCND1 (pp) CDC25B	pp	CCND1 (pp) CDC25B	pp	0.571	0.561		0.063
CCND1 (pp) MYC	pp	CCND1 (pp) MYC	pp	0.991	0.92		0.069	0.9
CCND1 (pp) ODC1	pp	CCND1 (pp) ODC1	pp	0.518	0.508		0.062
CCND1 (pp) NFE2L2	pp	CCND1 (pp) NFE2L2	pp	0.457	0.457
CCND1 (pp) CASP3	pp	CCND1 (pp) CASP3	pp	0.865	0.865
CCND1 (pp) STAT3	pp	CCND1 (pp) STAT3	pp	0.995	0.855	0.708	0.049	0.9
CCND1 (pp) PSME3	pp	CCND1 (pp) PSME3	pp	0.918	0.203		0.062	0.9
CCND1 (pp) RUNX2	pp	CCND1 (pp) RUNX2	pp	0.957	0.594			0.9
CCND1 (pp) HIF1A	pp	CCND1 (pp) HIF1A	pp	0.967	0.687			0.9
CCND1 (pp) CHEK1	pp	CCND1 (pp) CHEK1	pp	0.616	0.608		0.062
CCND1 (pp) IL6	pp	CCND1 (pp) IL6	pp	0.68	0.68
CCND1 (pp) BCL2L1	pp	CCND1 (pp) BCL2L1	pp	0.848	0.849
CCND1 (pp) CHEK2	pp	CCND1 (pp) CHEK2	pp	0.592	0.571		0.09
CCND1 (pp) PKM	pp	CCND1 (pp) PKM	pp	0.492	0.477		0.069
CCND1 (pp) CCND3	pp	CCND1 (pp) CCND3	pp	0.905	0.087		0.051	0.9
CCND1 (pp) CDK6	pp	CCND1 (pp) CDK6	pp	0.999	0.993	0.919	0.053	0.9
CCND1 (pp) HSPA5	pp	CCND1 (pp) HSPA5	pp	0.462	0.454	0.056
CCND1 (pp) NQO1	pp	CCND1 (pp) NQO1	pp	0.45	0.392		0.133
CCND1 (pp) PECAM1	pp	CCND1 (pp) PECAM1	pp	0.536	0.536
CCND1 (pp) PIM1	pp	CCND1 (pp) PIM1	pp	0.915	0.191			0.9
CCND1 (pp) HSPB1	pp	CCND1 (pp) HSPB1	pp	0.42	0.379	0.059	0.088
CCND1 (pp) TOP2A	pp	CCND1 (pp) TOP2A	pp	0.483	0.457		0.088
CCND1 (pp) RAF1	pp	CCND1 (pp) RAF1	pp	0.569	0.565		0.051
CCND1 (pp) TP53	pp	CCND1 (pp) TP53	pp	0.911	0.883	0.27
CCND1 (pp) CYP19A1	pp	CCND1 (pp) CYP19A1	pp	0.556	0.556
CCND1 (pp) STAT1	pp	CCND1 (pp) STAT1	pp	0.895	0.882	0.139	0.049
CCND1 (pp) MDM2	pp	CCND1 (pp) MDM2	pp	0.804	0.743	0.27
CCND1 (pp) BAX	pp	CCND1 (pp) BAX	pp	0.519	0.519
CCND1 (pp) PLAU	pp	CCND1 (pp) PLAU	pp	0.463	0.422		0.11
CCND1 (pp) SPP1	pp	CCND1 (pp) SPP1	pp	0.476	0.465		0.062
CCND1 (pp) CDKN1A	pp	CCND1 (pp) CDKN1A	pp	0.999	0.99	0.983	0.085	0.9
CCND1 (pp) ICAM1	pp	CCND1 (pp) ICAM1	pp	0.489	0.478		0.062
CCND1 (pp) MMP9	pp	CCND1 (pp) MMP9	pp	0.784	0.785
CES1 (pp) TOP1	pp	CES1 (pp) TOP1	pp	0.64	0.64
CES1 (pp) SOAT1	pp	CES1 (pp) SOAT1	pp	0.497	0.486		0.063
CES1 (pp) MMP9	pp	CES1 (pp) MMP9	pp	0.404	0.381		0.076
PLB1 (pp) ALOX5	pp	PLB1 (pp) ALOX5	pp	0.7	0.131		0.095	0.65
PLB1 (pp) PTGS1	pp	PLB1 (pp) PTGS1	pp	0.694	0.108		0.1	0.65
NQO1 (pp) HSPA5	pp	NQO1 (pp) HSPA5	pp	0.417	0.36	0.104	0.065
NQO1 (pp) AKR1C1	pp	NQO1 (pp) AKR1C1	pp	0.673	0.613		0.163
NQO1 (pp) TXNRD1	pp	NQO1 (pp) TXNRD1	pp	0.761	0.73		0.152
NQO1 (pp) PLAU	pp	NQO1 (pp) PLAU	pp	0.484	0.465		0.077
NQO1 (pp) NFE2L2	pp	NQO1 (pp) NFE2L2	pp	0.905	0.876	0.27
NQO1 (pp) POR	pp	NQO1 (pp) POR	pp	0.469	0.47
NQO1 (pp) MYC	pp	NQO1 (pp) MYC	pp	0.406	0.391		0.065
NQO1 (pp) AKR1C3	pp	NQO1 (pp) AKR1C3	pp	0.552	0.47		0.163
NQO1 (pp) HIF1A	pp	NQO1 (pp) HIF1A	pp	0.697	0.594	0.283
NQO1 (pp) CYP1B1	pp	NQO1 (pp) CYP1B1	pp	0.69	0.684		0.062
NQO1 (pp) IL6	pp	NQO1 (pp) IL6	pp	0.57	0.57
TEP1 (pp) TP53	pp	TEP1 (pp) TP53	pp	0.486	0.325	0.27
SNCA (pp) CTSB	pp	SNCA (pp) CTSB	pp	0.523	0.523
SNCA (pp) PPP3CA	pp	SNCA (pp) PPP3CA	pp	0.434	0.224	0.284	0.063
SNCA (pp) IL6	pp	SNCA (pp) IL6	pp	0.509	0.51
SNCA (pp) ITGB2	pp	SNCA (pp) ITGB2	pp	0.453	0.453
SNCA (pp) TLR4	pp	SNCA (pp) TLR4	pp	0.84	0.837	0.056
TLR2 (pp) IL6	pp	TLR2 (pp) IL6	pp	0.885	0.883		0.065
TLR2 (pp) LYZ	pp	TLR2 (pp) LYZ	pp	0.406	0.313		0.172
TLR2 (pp) CASP1	pp	TLR2 (pp) CASP1	pp	0.815	0.75	0.07	0.269
TLR2 (pp) SNCA	pp	TLR2 (pp) SNCA	pp	0.959	0.958	0.056
TLR2 (pp) HIF1A	pp	TLR2 (pp) HIF1A	pp	0.447	0.426	0.056	0.062
TLR2 (pp) EDN1	pp	TLR2 (pp) EDN1	pp	0.481	0.481
TLR2 (pp) STAT3	pp	TLR2 (pp) STAT3	pp	0.65	0.635	0.06	0.062
TLR2 (pp) TLR4	pp	TLR2 (pp) TLR4	pp	0.903	0.398		0.263	0.8
TLR2 (pp) CD40LG	pp	TLR2 (pp) CD40LG	pp	0.589	0.574		0.076
TLR2 (pp) ITGB2	pp	TLR2 (pp) ITGB2	pp	0.719	0.381	0.07	0.552
TLR2 (pp) CCL3	pp	TLR2 (pp) CCL3	pp	0.762	0.712		0.206
TLR2 (pp) IL10	pp	TLR2 (pp) IL10	pp	0.893	0.889	0.064	0.062
TLR2 (pp) CASP3	pp	TLR2 (pp) CASP3	pp	0.545	0.531	0.07
TLR2 (pp) CD80	pp	TLR2 (pp) CD80	pp	0.727	0.71		0.097
TLR2 (pp) CXCL10	pp	TLR2 (pp) CXCL10	pp	0.739	0.683		0.211
TLR2 (pp) CXCL11	pp	TLR2 (pp) CXCL11	pp	0.46	0.425		0.1
TLR2 (pp) IKBKB	pp	TLR2 (pp) IKBKB	pp	0.96	0.6	0.089		0.9
TLR2 (pp) ICAM1	pp	TLR2 (pp) ICAM1	pp	0.677	0.661		0.088
TLR2 (pp) IDO1	pp	TLR2 (pp) IDO1	pp	0.466	0.45		0.07
TLR2 (pp) SPP1	pp	TLR2 (pp) SPP1	pp	0.464	0.452		0.063
TLR2 (pp) MMP9	pp	TLR2 (pp) MMP9	pp	0.775	0.742		0.165
TLR2 (pp) STAT1	pp	TLR2 (pp) STAT1	pp	0.659	0.644	0.06	0.065
TLR2 (pp) C5AR1	pp	TLR2 (pp) C5AR1	pp	0.987	0.985		0.171
TLR2 (pp) TP53	pp	TLR2 (pp) TP53	pp	0.403	0.403
TLR2 (pp) APP	pp	TLR2 (pp) APP	pp	0.403	0.38	0.056	0.062
TLR2 (pp) CXCL2	pp	TLR2 (pp) CXCL2	pp	0.704	0.67		0.14
TLR2 (pp) CTSB	pp	TLR2 (pp) CTSB	pp	0.44	0.415		0.084
TLR2 (pp) SELE	pp	TLR2 (pp) SELE	pp	0.55	0.521	0.056	0.086
TLR2 (pp) VCAM1	pp	TLR2 (pp) VCAM1	pp	0.541	0.53		0.066
TLR2 (pp) ALOX5	pp	TLR2 (pp) ALOX5	pp	0.557	0.361		0.336
TLR2 (pp) PECAM1	pp	TLR2 (pp) PECAM1	pp	0.411	0.334		0.152
TLR2 (pp) CD86	pp	TLR2 (pp) CD86	pp	0.808	0.741		0.289
APP (pp) TLR4	pp	APP (pp) TLR4	pp	0.474	0.454	0.056	0.062
APP (pp) IL6	pp	APP (pp) IL6	pp	0.619	0.62
APP (pp) HIF1A	pp	APP (pp) HIF1A	pp	0.411	0.397		0.065
APP (pp) EDN1	pp	APP (pp) EDN1	pp	0.638	0.289		0.065	0.5
APP (pp) SNCA	pp	APP (pp) SNCA	pp	0.987	0.873	0.811	0.064	0.5
APP (pp) CASP1	pp	APP (pp) CASP1	pp	0.427	0.425	0.045
APP (pp) CDK1	pp	APP (pp) CDK1	pp	0.473	0.457	0.049	0.062
APP (pp) IL10	pp	APP (pp) IL10	pp	0.468	0.468
APP (pp) TOP1	pp	APP (pp) TOP1	pp	0.456	0.456
APP (pp) PLAU	pp	APP (pp) PLAU	pp	0.408	0.323	0.163
APP (pp) CASP3	pp	APP (pp) CASP3	pp	0.943	0.824	0.682	0.062
APP (pp) MYC	pp	APP (pp) MYC	pp	0.561	0.551		0.063
APP (pp) MAP1B	pp	APP (pp) MAP1B	pp	0.461	0.403		0.136
APP (pp) LDLR	pp	APP (pp) LDLR	pp	0.902	0.788	0.058	0.062	0.54
APP (pp) MMP9	pp	APP (pp) MMP9	pp	0.6	0.464	0.27	0.062
APP (pp) CTSB	pp	APP (pp) CTSB	pp	0.778	0.764	0.056	0.085
APP (pp) HSPA5	pp	APP (pp) HSPA5	pp	0.937	0.92	0.226	0.062
CTSB (pp) PLAU	pp	CTSB (pp) PLAU	pp	0.65	0.558	0.213	0.077
CTSB (pp) MMP9	pp	CTSB (pp) MMP9	pp	0.823	0.672	0.27	0.069	0.3
CTSB (pp) TLR4	pp	CTSB (pp) TLR4	pp	0.494	0.468		0.088
CTSB (pp) SOAT1	pp	CTSB (pp) SOAT1	pp	0.411	0.384		0.084
CTSB (pp) IL6	pp	CTSB (pp) IL6	pp	0.577	0.561		0.076
CTSB (pp) IL10	pp	CTSB (pp) IL10	pp	0.424	0.425
CTSB (pp) CASP1	pp	CTSB (pp) CASP1	pp	0.766	0.744	0.058	0.108
HSPA5 (pp) PTPN1	pp	HSPA5 (pp) PTPN1	pp	0.459	0.447		0.062
HSPA5 (pp) CTSB	pp	HSPA5 (pp) CTSB	pp	0.429	0.392	0.1
HSPA5 (pp) LDLR	pp	HSPA5 (pp) LDLR	pp	0.891	0.674	0.673	0.06
HSPA5 (pp) TXNRD1	pp	HSPA5 (pp) TXNRD1	pp	0.508	0.412	0.144	0.088
HSPA5 (pp) SNCA	pp	HSPA5 (pp) SNCA	pp	0.96	0.792	0.131		0.8
HSPA5 (pp) CASP1	pp	HSPA5 (pp) CASP1	pp	0.46	0.39	0.153
HSPA5 (pp) IKBKB	pp	HSPA5 (pp) IKBKB	pp	0.468	0.271	0.301
HSPA5 (pp) HIF1A	pp	HSPA5 (pp) HIF1A	pp	0.541	0.522	0.056	0.065
HSPA5 (pp) MYC	pp	HSPA5 (pp) MYC	pp	0.494	0.459	0.081	0.065
HSPA5 (pp) NFE2L2	pp	HSPA5 (pp) NFE2L2	pp	0.482	0.462	0.078
HSPA5 (pp) IL6	pp	HSPA5 (pp) IL6	pp	0.527	0.528
HSPA5 (pp) TLR4	pp	HSPA5 (pp) TLR4	pp	0.433	0.39	0.102	0.049
CD247 (pp) CD40LG	pp	CD247 (pp) CD40LG	pp	0.546	0.456		0.2
CD247 (pp) IL6	pp	CD247 (pp) IL6	pp	0.463	0.459		0.049
CD247 (pp) IL10	pp	CD247 (pp) IL10	pp	0.522	0.523
CD247 (pp) IDO1	pp	CD247 (pp) IDO1	pp	0.406	0.391		0.065
CD247 (pp) PTPN6	pp	CD247 (pp) PTPN6	pp	0.947	0.266	0.269	0.137	0.9
PIK3CG (pp) CHEK2	pp	PIK3CG (pp) CHEK2	pp	0.406	0.214	0.26	0.062
PIK3CG (pp) CHEK1	pp	PIK3CG (pp) CHEK1	pp	0.421	0.265	0.245
PIK3CG (pp) MYC	pp	PIK3CG (pp) MYC	pp	0.446	0.409	0.102
PIK3CG (pp) CD40LG	pp	PIK3CG (pp) CD40LG	pp	0.925	0.24	0.056	0.088	0.9
PIK3CG (pp) PECAM1	pp	PIK3CG (pp) PECAM1	pp	0.441	0.194	0.27	0.127
PIK3CG (pp) TLR4	pp	PIK3CG (pp) TLR4	pp	0.437	0.324	0.141	0.109
MT2A (pp) NQO1	pp	MT2A (pp) NQO1	pp	0.423	0.398		0.082
MT2A (pp) PTPN1	pp	MT2A (pp) PTPN1	pp	0.411	0.352	0.129
GSR (pp) AKR1B1	pp	GSR (pp) AKR1B1	pp	0.602	0.587	0.057	0.062
GSR (pp) IL6	pp	GSR (pp) IL6	pp	0.563	0.564
GSR (pp) NFE2L2	pp	GSR (pp) NFE2L2	pp	0.716	0.716
GSR (pp) ABCC1	pp	GSR (pp) ABCC1	pp	0.477	0.386	0.137	0.094
GSR (pp) GOT2	pp	GSR (pp) GOT2	pp	0.482	0.469		0.064
GSR (pp) CASP3	pp	GSR (pp) CASP3	pp	0.603	0.604
GSR (pp) TXNRD1	pp	GSR (pp) TXNRD1	pp	0.478	0.208	0.15	0.203
GSR (pp) GGT5	pp	GSR (pp) GGT5	pp	0.932	0.353			0.9
GSR (pp) HIF1A	pp	GSR (pp) HIF1A	pp	0.412	0.413
GSR (pp) MT2A	pp	GSR (pp) MT2A	pp	0.415	0.411		0.049
GSR (pp) TP53	pp	GSR (pp) TP53	pp	0.508	0.508
GSR (pp) AKR1C1	pp	GSR (pp) AKR1C1	pp	0.436	0.414	0.057	0.062
GSR (pp) NOS3	pp	GSR (pp) NOS3	pp	0.525	0.525
GSR (pp) PKM	pp	GSR (pp) PKM	pp	0.4	0.366		0.078
GSR (pp) NQO1	pp	GSR (pp) NQO1	pp	0.736	0.73		0.064
CCL2 (pp) CCND1	pp	CCL2 (pp) CCND1	pp	0.452	0.438		0.065
CCL2 (pp) NOS3	pp	CCL2 (pp) NOS3	pp	0.681	0.681
CCL2 (pp) PECAM1	pp	CCL2 (pp) PECAM1	pp	0.648	0.648
CCL2 (pp) CXCL10	pp	CCL2 (pp) CXCL10	pp	0.991	0.911		0.16	0.9
CCL2 (pp) IKBKB	pp	CCL2 (pp) IKBKB	pp	0.602	0.602
CCL2 (pp) VCAM1	pp	CCL2 (pp) VCAM1	pp	0.899	0.879		0.203
CCL2 (pp) ERBB2	pp	CCL2 (pp) ERBB2	pp	0.408	0.409
CCL2 (pp) LDLR	pp	CCL2 (pp) LDLR	pp	0.517	0.517
CCL2 (pp) CASP3	pp	CCL2 (pp) CASP3	pp	0.639	0.637		0.049
CCL2 (pp) TLR2	pp	CCL2 (pp) TLR2	pp	0.776	0.766		0.084
CCL2 (pp) ALOX5	pp	CCL2 (pp) ALOX5	pp	0.465	0.466
CCL2 (pp) ITGB2	pp	CCL2 (pp) ITGB2	pp	0.469	0.458		0.062
CCL2 (pp) CD86	pp	CCL2 (pp) CD86	pp	0.685	0.677		0.064
CCL2 (pp) CXCL2	pp	CCL2 (pp) CXCL2	pp	0.984	0.825		0.195	0.9
CCL2 (pp) IL10	pp	CCL2 (pp) IL10	pp	0.989	0.902			0.9
CCL2 (pp) C3	pp	CCL2 (pp) C3	pp	0.529	0.505		0.088
CCL2 (pp) SELE	pp	CCL2 (pp) SELE	pp	0.784	0.767		0.11
CCL2 (pp) CCL3	pp	CCL2 (pp) CCL3	pp	0.921	0.178		0.117	0.9
CCL2 (pp) CTSB	pp	CCL2 (pp) CTSB	pp	0.44	0.391		0.12
CCL2 (pp) MYC	pp	CCL2 (pp) MYC	pp	0.48	0.469		0.062
CCL2 (pp) CD80	pp	CCL2 (pp) CD80	pp	0.653	0.645		0.065
CCL2 (pp) HIF1A	pp	CCL2 (pp) HIF1A	pp	0.626	0.618		0.062
CCL2 (pp) EDN1	pp	CCL2 (pp) EDN1	pp	0.678	0.662		0.088
CCL2 (pp) IL6	pp	CCL2 (pp) IL6	pp	0.994	0.931		0.268	0.9
CCL2 (pp) NFE2L2	pp	CCL2 (pp) NFE2L2	pp	0.459	0.459
CCL2 (pp) STAT1	pp	CCL2 (pp) STAT1	pp	0.672	0.665		0.063
CCL2 (pp) PTGS1	pp	CCL2 (pp) PTGS1	pp	0.424	0.389		0.097
CCL2 (pp) CD40LG	pp	CCL2 (pp) CD40LG	pp	0.686	0.681	0.057
CCL2 (pp) TP53	pp	CCL2 (pp) TP53	pp	0.644	0.644
CCL2 (pp) STAT3	pp	CCL2 (pp) STAT3	pp	0.889	0.696			0.65
CCL2 (pp) APP	pp	CCL2 (pp) APP	pp	0.463	0.464
CCL2 (pp) C5AR1	pp	CCL2 (pp) C5AR1	pp	0.51	0.498		0.065
CCL2 (pp) TLR4	pp	CCL2 (pp) TLR4	pp	0.829	0.818		0.097
CCL2 (pp) TGFB3	pp	CCL2 (pp) TGFB3	pp	0.455	0.455
CCL2 (pp) BCL2L1	pp	CCL2 (pp) BCL2L1	pp	0.457	0.457
CCL2 (pp) SPP1	pp	CCL2 (pp) SPP1	pp	0.69	0.663		0.12
CCL2 (pp) ICAM1	pp	CCL2 (pp) ICAM1	pp	0.874	0.859		0.149
CCL2 (pp) COL3A1	pp	CCL2 (pp) COL3A1	pp	0.459	0.417		0.111
CCL2 (pp) IDO1	pp	CCL2 (pp) IDO1	pp	0.55	0.527		0.09
CCL2 (pp) CASP1	pp	CCL2 (pp) CASP1	pp	0.655	0.635		0.093
CCL2 (pp) MMP9	pp	CCL2 (pp) MMP9	pp	0.787	0.779		0.076
CCL2 (pp) CXCL11	pp	CCL2 (pp) CXCL11	pp	0.758	0.741		0.108
CCL2 (pp) PLAU	pp	CCL2 (pp) PLAU	pp	0.519	0.475		0.122
AKR1C1 (pp) TXNRD1	pp	AKR1C1 (pp) TXNRD1	pp	0.622	0.602	0.06	0.065
AKR1C1 (pp) CYP1B1	pp	AKR1C1 (pp) CYP1B1	pp	0.48	0.469		0.062
AKR1C1 (pp) NFE2L2	pp	AKR1C1 (pp) NFE2L2	pp	0.577	0.577
IL10 (pp) CCL3	pp	IL10 (pp) CCL3	pp	0.988	0.88		0.099	0.9
IL10 (pp) CXCL2	pp	IL10 (pp) CXCL2	pp	0.984	0.846		0.065	0.9
IL10 (pp) CASP1	pp	IL10 (pp) CASP1	pp	0.714	0.708		0.062
IL10 (pp) IKBKB	pp	IL10 (pp) IKBKB	pp	0.57	0.562	0.06
IL10 (pp) LDLR	pp	IL10 (pp) LDLR	pp	0.402	0.402
IL10 (pp) PECAM1	pp	IL10 (pp) PECAM1	pp	0.612	0.604		0.061
IL10 (pp) IDO1	pp	IL10 (pp) IDO1	pp	0.728	0.729
IL10 (pp) HIF1A	pp	IL10 (pp) HIF1A	pp	0.604	0.605
IL10 (pp) MYC	pp	IL10 (pp) MYC	pp	0.517	0.517
ADRA2A (pp) UCHL1	pp	ADRA2A (pp) UCHL1	pp	0.777	0.701	0.27	0.062
ADRA2A (pp) PRKCB	pp	ADRA2A (pp) PRKCB	pp	0.663	0.042	0.056	0.062	0.65
HIF1A (pp) PECAM1	pp	HIF1A (pp) PECAM1	pp	0.716	0.715		0.049
HIF1A (pp) MYC	pp	HIF1A (pp) MYC	pp	0.998	0.966	0.475		0.9
CCND2 (pp) CASP3	pp	CCND2 (pp) CASP3	pp	0.535	0.536
CCND2 (pp) CDK1	pp	CCND2 (pp) CDK1	pp	0.983	0.798	0.248	0.065	0.9
CCND2 (pp) CCL3	pp	CCND2 (pp) CCL3	pp	0.549	0.537		0.066
CCND2 (pp) ERBB2	pp	CCND2 (pp) ERBB2	pp	0.56	0.506	0.146
CCND2 (pp) CHEK1	pp	CCND2 (pp) CHEK1	pp	0.454	0.443		0.062
CCND2 (pp) CCND3	pp	CCND2 (pp) CCND3	pp	0.903	0.072			0.9
CCND2 (pp) CDKN1A	pp	CCND2 (pp) CDKN1A	pp	0.996	0.673	0.91	0.062	0.9
CCND2 (pp) CDK6	pp	CCND2 (pp) CDK6	pp	0.999	0.992	0.939	0.066	0.9
CCND2 (pp) MYC	pp	CCND2 (pp) MYC	pp	0.714	0.715
CCND2 (pp) TP53	pp	CCND2 (pp) TP53	pp	0.643	0.644
CCND2 (pp) CYP19A1	pp	CCND2 (pp) CYP19A1	pp	0.492	0.493
CCND2 (pp) BCL2L1	pp	CCND2 (pp) BCL2L1	pp	0.561	0.561
CCND2 (pp) HIF1A	pp	CCND2 (pp) HIF1A	pp	0.409	0.35	0.129
CCND2 (pp) STAT3	pp	CCND2 (pp) STAT3	pp	0.555	0.501	0.139	0.049
CD80 (pp) ITGB2	pp	CD80 (pp) ITGB2	pp	0.954	0.412		0.283	0.9
CD80 (pp) CD86	pp	CD80 (pp) CD86	pp	0.981	0.386	0.6	0.318	0.9
CD80 (pp) CXCL2	pp	CD80 (pp) CXCL2	pp	0.456	0.444		0.062
CD80 (pp) IL10	pp	CD80 (pp) IL10	pp	0.986	0.869		0.088	0.9
CD80 (pp) CCL3	pp	CD80 (pp) CCL3	pp	0.72	0.622		0.292
CD80 (pp) CD247	pp	CD80 (pp) CD247	pp	0.956	0.556		0.09	0.9
CD80 (pp) VCAM1	pp	CD80 (pp) VCAM1	pp	0.615	0.528		0.22
CD80 (pp) ERBB2	pp	CD80 (pp) ERBB2	pp	0.459	0.459
CD80 (pp) CXCL10	pp	CD80 (pp) CXCL10	pp	0.707	0.656		0.184
CD80 (pp) MMP9	pp	CD80 (pp) MMP9	pp	0.431	0.391		0.105
CD80 (pp) PECAM1	pp	CD80 (pp) PECAM1	pp	0.517	0.506		0.063
CD80 (pp) CASP1	pp	CD80 (pp) CASP1	pp	0.455	0.411		0.113
CD80 (pp) ICAM1	pp	CD80 (pp) ICAM1	pp	0.981	0.813		0.088	0.9
CD80 (pp) STAT3	pp	CD80 (pp) STAT3	pp	0.855	0.596		0.062	0.65
CD80 (pp) IDO1	pp	CD80 (pp) IDO1	pp	0.669	0.657		0.076
CD80 (pp) STAT1	pp	CD80 (pp) STAT1	pp	0.573	0.564		0.062
CD80 (pp) IL6	pp	CD80 (pp) IL6	pp	0.829	0.821		0.083
CD80 (pp) CXCL11	pp	CD80 (pp) CXCL11	pp	0.481	0.455		0.088
CD80 (pp) CD40LG	pp	CD80 (pp) CD40LG	pp	0.859	0.852		0.086
CD80 (pp) TLR4	pp	CD80 (pp) TLR4	pp	0.787	0.755		0.168
CD80 (pp) BCL2L1	pp	CD80 (pp) BCL2L1	pp	0.469	0.458		0.062
CD80 (pp) C5AR1	pp	CD80 (pp) C5AR1	pp	0.462	0.324		0.237
CDK6 (pp) CCND3	pp	CDK6 (pp) CCND3	pp	0.999	0.994	0.957	0.066	0.9
CDK6 (pp) TOP2A	pp	CDK6 (pp) TOP2A	pp	0.454	0.353	0.056	0.179
CDK6 (pp) CDKN1A	pp	CDK6 (pp) CDKN1A	pp	0.999	0.915	0.9	0.052	0.9
CDK6 (pp) TP53	pp	CDK6 (pp) TP53	pp	0.856	0.836	0.143	0.062
CDK6 (pp) RUNX2	pp	CDK6 (pp) RUNX2	pp	0.445	0.427	0.072
CDK6 (pp) CDK1	pp	CDK6 (pp) CDK1	pp	0.926	0.106	0.119	0.155	0.9
CDK6 (pp) MMP9	pp	CDK6 (pp) MMP9	pp	0.469	0.457		0.063
CDK6 (pp) HIF1A	pp	CDK6 (pp) HIF1A	pp	0.504	0.44	0.129	0.066
CDK6 (pp) CASP3	pp	CDK6 (pp) CASP3	pp	0.672	0.664		0.065
CDK6 (pp) BCL2L1	pp	CDK6 (pp) BCL2L1	pp	0.598	0.592	0.056
CDK6 (pp) IL6	pp	CDK6 (pp) IL6	pp	0.452	0.452
CDK6 (pp) CHEK1	pp	CDK6 (pp) CHEK1	pp	0.507	0.239	0.251	0.14
CDK6 (pp) MYC	pp	CDK6 (pp) MYC	pp	0.786	0.721	0.23	0.087
CDK6 (pp) CHEK2	pp	CDK6 (pp) CHEK2	pp	0.461	0.247	0.216	0.073
EEF1E1 (pp) TXNRD1	pp	EEF1E1 (pp) TXNRD1	pp	0.437	0.29	0.174	0.118
CCND3 (pp) CDKN1A	pp	CCND3 (pp) CDKN1A	pp	0.996	0.751	0.93	0.062	0.8
CCND3 (pp) CHEK1	pp	CCND3 (pp) CHEK1	pp	0.417	0.404		0.062
CCND3 (pp) CDK1	pp	CCND3 (pp) CDK1	pp	0.99	0.807	0.835	0.065	0.72
CCND3 (pp) MYC	pp	CCND3 (pp) MYC	pp	0.655	0.648		0.062
ACPP (pp) LDLR	pp	ACPP (pp) LDLR	pp	0.446	0.447
TBXAS1 (pp) MGAM	pp	TBXAS1 (pp) MGAM	pp	0.469	0.442		0.088
TBXAS1 (pp) POR	pp	TBXAS1 (pp) POR	pp	0.401	0.391	0.057
STAT1 (pp) CCL3	pp	STAT1 (pp) CCL3	pp	0.549	0.54		0.062
STAT1 (pp) IL10	pp	STAT1 (pp) IL10	pp	0.8	0.795	0.068
STAT1 (pp) IKBKB	pp	STAT1 (pp) IKBKB	pp	0.606	0.55	0.14	0.062
STAT1 (pp) CASP1	pp	STAT1 (pp) CASP1	pp	0.653	0.584		0.202
STAT1 (pp) RUNX2	pp	STAT1 (pp) RUNX2	pp	0.967	0.922			0.6
STAT1 (pp) TLR4	pp	STAT1 (pp) TLR4	pp	0.7	0.688	0.06	0.062
STAT1 (pp) CD40LG	pp	STAT1 (pp) CD40LG	pp	0.512	0.505	0.056
STAT1 (pp) IL6	pp	STAT1 (pp) IL6	pp	0.985	0.846	0.117	0.062	0.9
STAT1 (pp) HIF1A	pp	STAT1 (pp) HIF1A	pp	0.534	0.517	0.056	0.062
STAT1 (pp) PTPN1	pp	STAT1 (pp) PTPN1	pp	0.426	0.398	0.062	0.066
STAT1 (pp) PTPN6	pp	STAT1 (pp) PTPN6	pp	0.94	0.4	0.062	0.062	0.9
STAT1 (pp) CXCL2	pp	STAT1 (pp) CXCL2	pp	0.544	0.539		0.053
STAT1 (pp) MYC	pp	STAT1 (pp) MYC	pp	0.661	0.652	0.066
STAT1 (pp) IDO1	pp	STAT1 (pp) IDO1	pp	0.623	0.571		0.159
STAT1 (pp) CDKN1A	pp	STAT1 (pp) CDKN1A	pp	0.951	0.526		0.058	0.9
STAT1 (pp) MMP9	pp	STAT1 (pp) MMP9	pp	0.537	0.537
CNN3 (pp) PECAM1	pp	CNN3 (pp) PECAM1	pp	0.408	0.408
CHEK2 (pp) CDKN1A	pp	CHEK2 (pp) CDKN1A	pp	0.765	0.675	0.27	0.088
CHEK2 (pp) PPP3CA	pp	CHEK2 (pp) PPP3CA	pp	0.458	0.101	0.213	0.296
CHEK2 (pp) CDK1	pp	CHEK2 (pp) CDK1	pp	0.596	0.279	0.246	0.256
CHEK2 (pp) TOP2A	pp	CHEK2 (pp) TOP2A	pp	0.669	0.621		0.162
CHEK2 (pp) MYC	pp	CHEK2 (pp) MYC	pp	0.624	0.62		0.052
CHEK2 (pp) CHEK1	pp	CHEK2 (pp) CHEK1	pp	0.974	0.347	0.947	0.267
F13A1 (pp) ME2	pp	F13A1 (pp) ME2	pp	0.649	0.649
F13A1 (pp) ITGB2	pp	F13A1 (pp) ITGB2	pp	0.422	0.147		0.35
BCL2L1 (pp) HSPA5	pp	BCL2L1 (pp) HSPA5	pp	0.562	0.563
BCL2L1 (pp) CD86	pp	BCL2L1 (pp) CD86	pp	0.458	0.454		0.049
BCL2L1 (pp) CTSB	pp	BCL2L1 (pp) CTSB	pp	0.748	0.392		0.049	0.6
BCL2L1 (pp) PECAM1	pp	BCL2L1 (pp) PECAM1	pp	0.431	0.426		0.05
BCL2L1 (pp) PKM	pp	BCL2L1 (pp) PKM	pp	0.409	0.375		0.093
BCL2L1 (pp) CCND3	pp	BCL2L1 (pp) CCND3	pp	0.482	0.465		0.073
BCL2L1 (pp) MMP9	pp	BCL2L1 (pp) MMP9	pp	0.658	0.658
BCL2L1 (pp) TOP1	pp	BCL2L1 (pp) TOP1	pp	0.459	0.421	0.105
BCL2L1 (pp) CDKN1A	pp	BCL2L1 (pp) CDKN1A	pp	0.674	0.662		0.077
BCL2L1 (pp) STAT1	pp	BCL2L1 (pp) STAT1	pp	0.62	0.609	0.069
BCL2L1 (pp) BAK1	pp	BCL2L1 (pp) BAK1	pp	0.998	0.292	0.982	0.096	0.9
BCL2L1 (pp) CDK1	pp	BCL2L1 (pp) CDK1	pp	0.87	0.827	0.281
BCL2L1 (pp) CASP3	pp	BCL2L1 (pp) CASP3	pp	0.915	0.901	0.178
BCL2L1 (pp) IL10	pp	BCL2L1 (pp) IL10	pp	0.568	0.569
BCL2L1 (pp) CHEK1	pp	BCL2L1 (pp) CHEK1	pp	0.711	0.621	0.27
BCL2L1 (pp) SNCA	pp	BCL2L1 (pp) SNCA	pp	0.763	0.693	0.193	0.12
BCL2L1 (pp) CASP1	pp	BCL2L1 (pp) CASP1	pp	0.796	0.578	0.539
BCL2L1 (pp) IKBKB	pp	BCL2L1 (pp) IKBKB	pp	0.602	0.602
BCL2L1 (pp) NFE2L2	pp	BCL2L1 (pp) NFE2L2	pp	0.422	0.422
BCL2L1 (pp) MYC	pp	BCL2L1 (pp) MYC	pp	0.806	0.796	0.091
BCL2L1 (pp) CHEK2	pp	BCL2L1 (pp) CHEK2	pp	0.475	0.468		0.054
BCL2L1 (pp) TLR4	pp	BCL2L1 (pp) TLR4	pp	0.47	0.459		0.062
BCL2L1 (pp) CD40LG	pp	BCL2L1 (pp) CD40LG	pp	0.52	0.52
BCL2L1 (pp) HIF1A	pp	BCL2L1 (pp) HIF1A	pp	0.674	0.637	0.139
BCL2L1 (pp) IL6	pp	BCL2L1 (pp) IL6	pp	0.687	0.688
PTPN1 (pp) CDK1	pp	PTPN1 (pp) CDK1	pp	0.464	0.249	0.301	0.062
PTPN1 (pp) IKBKB	pp	PTPN1 (pp) IKBKB	pp	0.41	0.373	0.078	0.062
PTPN1 (pp) TXNRD1	pp	PTPN1 (pp) TXNRD1	pp	0.401	0.388		0.062
PTPN1 (pp) IL6	pp	PTPN1 (pp) IL6	pp	0.443	0.431		0.062
PTPN1 (pp) MGAM	pp	PTPN1 (pp) MGAM	pp	0.653	0.653
RAF1 (pp) HSPA5	pp	RAF1 (pp) HSPA5	pp	0.456	0.205	0.345
RAF1 (pp) CDKN1A	pp	RAF1 (pp) CDKN1A	pp	0.401	0.39	0.059
RAF1 (pp) TP53	pp	RAF1 (pp) TP53	pp	0.607	0.601	0.056
RAF1 (pp) PIK3CG	pp	RAF1 (pp) PIK3CG	pp	0.472	0.423	0.104	0.062
RAF1 (pp) CASP3	pp	RAF1 (pp) CASP3	pp	0.542	0.532	0.063
RAF1 (pp) ERBB2	pp	RAF1 (pp) ERBB2	pp	0.48	0.32	0.268
RAF1 (pp) STAT3	pp	RAF1 (pp) STAT3	pp	0.65	0.61	0.14
RAF1 (pp) MYC	pp	RAF1 (pp) MYC	pp	0.866	0.747	0.485	0.051
RAF1 (pp) MS4A2	pp	RAF1 (pp) MS4A2	pp	0.901		0.058		0.9
RAF1 (pp) BCL2L1	pp	RAF1 (pp) BCL2L1	pp	0.831	0.501	0.676
RAF1 (pp) HIF1A	pp	RAF1 (pp) HIF1A	pp	0.423	0.406	0.07
RAF1 (pp) EDN1	pp	RAF1 (pp) EDN1	pp	0.922	0.252			0.9
RAF1 (pp) PRKCB	pp	RAF1 (pp) PRKCB	pp	0.911	0.132	0.061		0.9
C5AR1 (pp) IL6	pp	C5AR1 (pp) IL6	pp	0.628	0.628
C5AR1 (pp) ITGB2	pp	C5AR1 (pp) ITGB2	pp	0.616	0.363		0.423
C5AR1 (pp) TLR4	pp	C5AR1 (pp) TLR4	pp	0.926	0.875		0.434
C5AR1 (pp) IL10	pp	C5AR1 (pp) IL10	pp	0.495	0.469		0.088
C5AR1 (pp) CCL3	pp	C5AR1 (pp) CCL3	pp	0.443	0.392		0.123
C5AR1 (pp) CD40LG	pp	C5AR1 (pp) CD40LG	pp	0.465	0.449		0.07
NUF2 (pp) TOP2A	pp	NUF2 (pp) TOP2A	pp	0.931	0.538	0.056	0.856
NUF2 (pp) CDK1	pp	NUF2 (pp) CDK1	pp	0.979	0.434		0.966
NUF2 (pp) CHEK1	pp	NUF2 (pp) CHEK1	pp	0.637	0.114		0.608
SERPINE1 (pp) CCND1	pp	SERPINE1 (pp) CCND1	pp	0.476	0.42		0.135
SERPINE1 (pp) NOS3	pp	SERPINE1 (pp) NOS3	pp	0.697	0.694		0.052
SERPINE1 (pp) LDLR	pp	SERPINE1 (pp) LDLR	pp	0.943	0.94	0.059	0.074
SERPINE1 (pp) PECAM1	pp	SERPINE1 (pp) PECAM1	pp	0.533	0.534
SERPINE1 (pp) VCAM1	pp	SERPINE1 (pp) VCAM1	pp	0.701	0.695		0.062
SERPINE1 (pp) CTSD	pp	SERPINE1 (pp) CTSD	pp	0.424	0.425
SERPINE1 (pp) SELE	pp	SERPINE1 (pp) SELE	pp	0.693	0.681	0.057	0.062
SERPINE1 (pp) CTSB	pp	SERPINE1 (pp) CTSB	pp	0.431	0.38	0.067	0.096
SERPINE1 (pp) CCL2	pp	SERPINE1 (pp) CCL2	pp	0.762	0.74		0.123
SERPINE1 (pp) PLAU	pp	SERPINE1 (pp) PLAU	pp	0.999	0.989	0.976	0.214	0.9
SERPINE1 (pp) TP53	pp	SERPINE1 (pp) TP53	pp	0.57	0.571
SERPINE1 (pp) ICAM1	pp	SERPINE1 (pp) ICAM1	pp	0.718	0.704		0.088
SERPINE1 (pp) SPP1	pp	SERPINE1 (pp) SPP1	pp	0.55	0.529		0.085
SERPINE1 (pp) CDKN1A	pp	SERPINE1 (pp) CDKN1A	pp	0.491	0.456		0.104
SERPINE1 (pp) COL3A1	pp	SERPINE1 (pp) COL3A1	pp	0.527	0.476	0.059	0.118
SERPINE1 (pp) CCL3	pp	SERPINE1 (pp) CCL3	pp	0.478	0.467		0.062
SERPINE1 (pp) IL10	pp	SERPINE1 (pp) IL10	pp	0.6	0.6
SERPINE1 (pp) TLR4	pp	SERPINE1 (pp) TLR4	pp	0.516	0.517
SERPINE1 (pp) MYC	pp	SERPINE1 (pp) MYC	pp	0.487	0.456		0.096
SERPINE1 (pp) CXCL10	pp	SERPINE1 (pp) CXCL10	pp	0.472	0.46		0.064
SERPINE1 (pp) ERBB2	pp	SERPINE1 (pp) ERBB2	pp	0.557	0.546		0.062
SERPINE1 (pp) CASP3	pp	SERPINE1 (pp) CASP3	pp	0.47	0.47
SERPINE1 (pp) EDN1	pp	SERPINE1 (pp) EDN1	pp	0.705	0.69		0.089
SERPINE1 (pp) HIF1A	pp	SERPINE1 (pp) HIF1A	pp	0.616	0.602		0.076
SERPINE1 (pp) CD40LG	pp	SERPINE1 (pp) CD40LG	pp	0.476	0.468	0.056
SERPINE1 (pp) IL6	pp	SERPINE1 (pp) IL6	pp	0.827	0.803		0.161
SERPINE1 (pp) TGFB3	pp	SERPINE1 (pp) TGFB3	pp	0.524	0.514		0.062
SERPINE1 (pp) MMP9	pp	SERPINE1 (pp) MMP9	pp	0.767	0.758	0.056	0.062
SERPINE1 (pp) STAT3	pp	SERPINE1 (pp) STAT3	pp	0.482	0.471		0.062
MAP1B (pp) SNCA	pp	MAP1B (pp) SNCA	pp	0.617	0.469	0.27	0.092
GLB1 (pp) GGT5	pp	GLB1 (pp) GGT5	pp	0.436	0.424		0.062
GLB1 (pp) MGAM	pp	GLB1 (pp) MGAM	pp	0.704	0.688		0.063
CDC25B (pp) CDKN1A	pp	CDC25B (pp) CDKN1A	pp	0.545	0.528		0.076
CDC25B (pp) PTPN1	pp	CDC25B (pp) PTPN1	pp	0.612	0.515	0.213	0.066
CDC25B (pp) CCND3	pp	CDC25B (pp) CCND3	pp	0.5	0.488		0.065
CDC25B (pp) TOP2A	pp	CDC25B (pp) TOP2A	pp	0.454	0.408		0.117
CDC25B (pp) TP53	pp	CDC25B (pp) TP53	pp	0.548	0.538		0.063
CDC25B (pp) RAF1	pp	CDC25B (pp) RAF1	pp	0.404	0.173	0.294	0.062
CDC25B (pp) CCND2	pp	CDC25B (pp) CCND2	pp	0.459	0.445		0.065
CDC25B (pp) CHEK1	pp	CDC25B (pp) CHEK1	pp	0.991	0.792	0.805	0.065	0.8
CDC25B (pp) CDK1	pp	CDC25B (pp) CDK1	pp	0.998	0.921	0.788	0.128	0.9
CDC25B (pp) CHEK2	pp	CDC25B (pp) CHEK2	pp	0.888	0.706	0.591	0.151
CDC25B (pp) CDK6	pp	CDC25B (pp) CDK6	pp	0.708	0.579	0.319	0.064
CDC25B (pp) MYC	pp	CDC25B (pp) MYC	pp	0.577	0.539	0.078	0.085
PSME3 (pp) CHEK2	pp	PSME3 (pp) CHEK2	pp	0.714	0.465	0.487
PSME3 (pp) RUNX2	pp	PSME3 (pp) RUNX2	pp	0.9				0.9
PSME3 (pp) CDKN1A	pp	PSME3 (pp) CDKN1A	pp	0.756	0.281	0.675
CXCL11 (pp) TLR4	pp	CXCL11 (pp) TLR4	pp	0.472	0.459		0.065
CXCL11 (pp) STAT1	pp	CXCL11 (pp) STAT1	pp	0.702	0.601		0.284
CXCL11 (pp) IL6	pp	CXCL11 (pp) IL6	pp	0.688	0.669		0.098
CXCL11 (pp) CCL3	pp	CXCL11 (pp) CCL3	pp	0.755	0.741		0.096
CXCL11 (pp) IDO1	pp	CXCL11 (pp) IDO1	pp	0.588	0.46		0.269
CXCL11 (pp) SELE	pp	CXCL11 (pp) SELE	pp	0.442	0.425		0.07
CXCL11 (pp) CD40LG	pp	CXCL11 (pp) CD40LG	pp	0.422	0.423
CXCL11 (pp) CXCL2	pp	CXCL11 (pp) CXCL2	pp	0.8	0.731	0.237	0.109
CXCL11 (pp) IL10	pp	CXCL11 (pp) IL10	pp	0.653	0.653
CXCL11 (pp) MMP9	pp	CXCL11 (pp) MMP9	pp	0.486	0.46		0.088
CXCL11 (pp) CD86	pp	CXCL11 (pp) CD86	pp	0.486	0.459		0.09
HSPB1 (pp) RAF1	pp	HSPB1 (pp) RAF1	pp	0.418	0.342	0.153
HSPB1 (pp) TP53	pp	HSPB1 (pp) TP53	pp	0.962	0.761	0.848
HSPB1 (pp) HSPA5	pp	HSPB1 (pp) HSPA5	pp	0.74	0.714	0.095	0.079
HSPB1 (pp) F13A1	pp	HSPB1 (pp) F13A1	pp	0.688	0.048	0.683	0.049
HSPB1 (pp) PKM	pp	HSPB1 (pp) PKM	pp	0.42	0.213	0.272	0.07
HSPB1 (pp) IL6	pp	HSPB1 (pp) IL6	pp	0.517	0.517
HSPB1 (pp) NOS3	pp	HSPB1 (pp) NOS3	pp	0.408	0.37	0.08	0.062
HSPB1 (pp) TLR4	pp	HSPB1 (pp) TLR4	pp	0.402	0.403
HSPB1 (pp) BCL2L1	pp	HSPB1 (pp) BCL2L1	pp	0.534	0.493	0.099	0.062
HSPB1 (pp) HIF1A	pp	HSPB1 (pp) HIF1A	pp	0.462	0.463
HSPB1 (pp) TLR2	pp	HSPB1 (pp) TLR2	pp	0.577	0.577
HSPB1 (pp) SNCA	pp	HSPB1 (pp) SNCA	pp	0.844	0.59	0.629	0.062
